# Supplementary material for: Shoot transcriptome of the giant reed, Arundo donax
Source: Data Brief. 2015 Jan 22;3:1–6. doi: 10.1016/j.dib.2014.12.007 (PMC4509983; doi:10.1016/j.dib.2014.12.007)
Supplement: Supplementary file 1 — Functional annotation of Arundo donax high confidence genes. [file mmc1.xlsx]

## Sheet: Supplementary file 1
Supplementary file 1. Functional annotation of Arundo donax high confidence transcripts.
Transcript ID	Source	Evidence	Start	End	Description
Ado_T000001	AutoFACT	similarity	1	1258	Accession "Contig1000"; Desc "Unassigned protein"; Evalue ""; Identity ""; Hit ;
Ado_T000001	cog	similarity	.	.
Ado_T000001	kegg	similarity	2	896	Accession "rcu:RCOM 1172170"; Desc "homeobox protein, putative"; Evalue 0.0; Identity 50% (469/920); Hit 4;
Ado_T000001	nr	similarity	1	1085	Accession "XP 004961229"; Desc "PREDICTED: uncharacterized protein LOC101778758 [Setaria italica]"; Evalue 0.0; Identity 74% (813/1095); Hit 1;
Ado_T000001	pfam	similarity	.	.
Ado_T000001	smart	similarity	.	.
Ado_T000001	trEST_AutoFACT	similarity	.	.
Ado_T000001	uniref100	similarity	9	1085	Accession "UniRef100 Q688X7"; Desc "Os05g0562400 protein n=2 Tax=Oryza sativa Japonica Group RepID=Q688X7 ORYSJ"; Evalue 0.0; Identity 68% (754/1098); Hit 2;
Ado_T000002	AutoFACT	similarity	1	183	Accession "Contig10000"; Desc "Unassigned protein"; Evalue ""; Identity ""; Hit ;
Ado_T000002	cog	similarity	.	.
Ado_T000002	kegg	locus	.	.	text "SORBIDRAFT 10g002810"
Ado_T000002	kegg	similarity	108	166	Accession "sbi:SORBI 10g002810"; Desc "SORBIDRAFT 10g002810 hypothetical protein"; Evalue 2e-31; Identity 91% (53/58); Hit 0;
Ado_T000002	nr	similarity	108	166	Accession "XP 004964378"; Desc "PREDICTED: uncharacterized protein LOC101770825 [Setaria italica]"; Evalue 3e-32; Identity 91% (53/58); Hit 3;
Ado_T000002	pfam	similarity	.	.
Ado_T000002	smart	similarity	.	.
Ado_T000002	trEST_AutoFACT	similarity	.	.
Ado_T000002	uniref100	similarity	108	166	Accession "UniRef100 C5Z3T3"; Desc "Putative uncharacterized protein Sb10g002810 n=1 Tax=Sorghum bicolor RepID=C5Z3T3 SORBI"; Evalue 5e-31; Identity 91% (53/58); Hit 0;
Ado_T000003	AutoFACT	similarity	1	875	Accession "k49 f 3425353"; Desc "DBD Tnp Mut multi-domain protein"; Evalue "8e-22"; Identity "46% (29/62)"; Hit 1;
Ado_T000003	cog	similarity	.	.
Ado_T000003	kegg	locus	.	.	text "SORBIDRAFT 10g024700"
Ado_T000003	kegg	similarity	60	782	Accession "sbi:SORBI 10g024700"; Desc "SORBIDRAFT 10g024700 hypothetical protein"; Evalue 0.0; Identity 90% (651/722); Hit 0;
Ado_T000003	nr	similarity	60	782	Accession "ACY66871"; Desc "P20Sh249C12 [Saccharum hybrid cultivar R570]"; Evalue 0.0; Identity 90% (656/722); Hit 0;
Ado_T000003	pfam	locus	.	.	text "DBD Tnp Mut"
Ado_T000003	pfam	similarity	209	271	Accession "PF03108"; Desc "pfam03108, DBD Tnp Mut, MuDR family transposase"; Evalue 8e-22; Identity 46% (29/62); Hit 1;
Ado_T000003	pfam2	locus	.	.	text "MULE"
Ado_T000003	pfam2	similarity	414	488	Accession "PF10551"; Desc "pfam10551, MULE, MULE transposase domain"; Evalue 2e-17; Identity 43% (32/74); Hit 2;
Ado_T000003	smart	similarity	.	.
Ado_T000003	trEST_AutoFACT	similarity	.	.
Ado_T000003	uniref100	GO	.	.	text "GO:0003676|nucleic acid binding|IEA; GO:0008270|zinc ion binding|IEA"
Ado_T000003	uniref100	similarity	60	782	Accession "UniRef100 D0VLU5"; Desc "P20Sh249C12 n=1 Tax=Saccharum hybrid cultivar R570 RepID=D0VLU5 9POAL"; Evalue 0.0; Identity 90% (656/722); Hit 1;
Ado_T000004	AutoFACT	EC	.	.	text "1.13.11.53 1.13.11.54"
Ado_T000004	AutoFACT	locus	.	.	text "1,2-dihydroxy-3-keto-5-methylthiopentene dioxygenase 4"
Ado_T000004	AutoFACT	pathway	.	.	text " Cysteine and methionine metabolism Metabolic pathways"
Ado_T000004	AutoFACT	similarity	1	365	Accession "k49 f 3425358"; Desc "PREDICTED: 1,2-dihydroxy-3-keto-5-methylthiopentene dioxygenase 4-like [Setaria italica]"; Evalue "1e-121"; Identity "90% (164/182)"; Hit 1;
Ado_T000004	cog	function	.	.	text "Function unknown"
Ado_T000004	cog	similarity	102	248	Accession "YMR009w"; Desc "[S] COG1791 Uncharacterized conserved protein, contains double-stranded beta-helix domain"; Evalue 1e-41; Identity 45% (70/154); Hit 1;
Ado_T000004	kegg	EC	.	.	text "1.13.11.53 1.13.11.54"
Ado_T000004	kegg	locus	.	.	text "1,2-dihydroxy-3-keto-5-methylthiopentene dioxygenase 4"
Ado_T000004	kegg	pathway	.	.	text " Cysteine and methionine metabolism Metabolic pathways"
Ado_T000004	kegg	similarity	81	262	Accession "zma:100285340"; Desc "1,2-dihydroxy-3-keto-5-methylthiopentene dioxygenase 4 K08967 1,2-dihydroxy-3-keto-5-methylthiopentene dioxygenase [EC:1.13.11.53 1.13.11.54]"; Evalue 1e-112; Identity 84% (154/182); Hit 1;
Ado_T000004	nr	similarity	81	262	Accession "XP 004983207"; Desc "PREDICTED: 1,2-dihydroxy-3-keto-5-methylthiopentene dioxygenase 4-like [Setaria italica]"; Evalue 1e-121; Identity 90% (164/182); Hit 1;
Ado_T000004	pfam	locus	.	.	text "ARD"
Ado_T000004	pfam	similarity	99	233	Accession "PF03079"; Desc "pfam03079, ARD, ARD/ARD' family"; Evalue 1e-61; Identity 54% (74/136); Hit 1;
Ado_T000004	smart	similarity	.	.
Ado_T000004	trEST_AutoFACT	similarity	.	.
Ado_T000004	uniref100	GO	.	.	text "GO:0016702|oxidoreductase activity, acting on single donors with incorporation of molecular oxygen, incorporation of two atoms of oxygen|IEA; GO:0019509|L-methionine salvage from methylthioadenosine|IEA; GO:0046872|metal ion binding|IEA; GO:0051213|dioxygenase activity|IEA; GO:0055114|oxidation reduction|IEA"
Ado_T000004	uniref100	similarity	81	262	Accession "UniRef100 B6U3W8"; Desc "1,2-dihydroxy-3-keto-5-methylthiopentene dioxygenase 4 n=1 Tax=Zea mays RepID=B6U3W8 MAIZE"; Evalue 1e-111; Identity 84% (154/182); Hit 3;
Ado_T000005	AutoFACT	similarity	1	308	Accession "k49 f 3425405"; Desc "Unassigned protein"; Evalue ""; Identity ""; Hit ;
Ado_T000005	cog	similarity	.	.
Ado_T000005	kegg	locus	.	.	text "SORBIDRAFT 01g009320"
Ado_T000005	kegg	similarity	98	281	Accession "sbi:SORBI 01g009320"; Desc "SORBIDRAFT 01g009320 hypothetical protein"; Evalue 3e-23; Identity 39% (84/214); Hit 0;
Ado_T000005	nr	similarity	98	307	Accession "XP 004981895"; Desc "PREDICTED: uncharacterized protein LOC101785085 [Setaria italica]"; Evalue 1e-26; Identity 37% (91/243); Hit 1;
Ado_T000005	pfam	similarity	.	.
Ado_T000005	smart	similarity	.	.
Ado_T000005	trEST_AutoFACT	similarity	.	.
Ado_T000005	uniref100	similarity	98	281	Accession "UniRef100 C5WM00"; Desc "Putative uncharacterized protein Sb01g009320 n=1 Tax=Sorghum bicolor RepID=C5WM00 SORBI"; Evalue 9e-23; Identity 39% (84/214); Hit 0;
Ado_T000006	AutoFACT	similarity	1	588	Accession "Contig10001"; Desc "PREDICTED: protein IQ-DOMAIN 1-like isoform X1 [Setaria italica] >gi|514743257|ref|XP 004960344.1| PREDICTED: protein IQ-DOMAIN 1-like isoform X2 [Setaria italica]"; Evalue "0.0"; Identity "73% (331/451)"; Hit 1;
Ado_T000006	cog	similarity	.	.
Ado_T000006	kegg	similarity	100	551	Accession "zma:100274440"; Desc "hypothetical protein LOC100274440"; Evalue 0.0; Identity 70% (321/457); Hit 0;
Ado_T000006	nr	similarity	100	551	Accession "XP 004960343"; Desc "PREDICTED: protein IQ-DOMAIN 1-like isoform X1 [Setaria italica] >gi|514743257|ref|XP 004960344.1| PREDICTED: protein IQ-DOMAIN 1-like isoform X2 [Setaria italica]"; Evalue 0.0; Identity 73% (331/451); Hit 1;
Ado_T000006	pfam	locus	.	.	text "DUF4005"
Ado_T000006	pfam	similarity	99	211	Accession "PF13178"; Desc "pfam13178, DUF4005, Protein of unknown function (DUF4005)"; Evalue 6e-15; Identity 33% (38/112); Hit 1;
Ado_T000006	smart	similarity	.	.
Ado_T000006	trEST_AutoFACT	similarity	.	.
Ado_T000006	uniref100	similarity	100	551	Accession "UniRef100 B4F9U2"; Desc "IQD1 n=2 Tax=Zea mays RepID=B4F9U2 MAIZE"; Evalue 0.0; Identity 70% (321/457); Hit 3;
Ado_T000007	AutoFACT	similarity	1	380	Accession "k49 f 3425467"; Desc "Unassigned protein"; Evalue "0.0"; Identity "84% (285/339)"; Hit 0;
Ado_T000007	cog	similarity	.	.
Ado_T000007	kegg	locus	.	.	text "SORBIDRAFT 01g011490"
Ado_T000007	kegg	similarity	42	379	Accession "sbi:SORBI 01g011490"; Desc "SORBIDRAFT 01g011490 hypothetical protein"; Evalue 0.0; Identity 84% (285/339); Hit 0;
Ado_T000007	nr	similarity	42	379	Accession "XP 002466640"; Desc "hypothetical protein SORBIDRAFT 01g011490 [Sorghum bicolor] >gi|241920494|gb|EER93638.1| hypothetical protein SORBIDRAFT 01g011490 [Sorghum bicolor]"; Evalue 0.0; Identity 84% (285/339); Hit 0;
Ado_T000007	pfam	similarity	.	.
Ado_T000007	smart	similarity	.	.
Ado_T000007	trEST_AutoFACT	similarity	.	.
Ado_T000007	uniref100	GO	.	.	text "GO:0003824|catalytic activity|IEA"
Ado_T000007	uniref100	similarity	42	379	Accession "UniRef100 C5WPH7"; Desc "Putative uncharacterized protein Sb01g011490 n=1 Tax=Sorghum bicolor RepID=C5WPH7 SORBI"; Evalue 0.0; Identity 84% (285/339); Hit 0;
Ado_T000008	AutoFACT	similarity	1	287	Accession "k49 f 3425511"; Desc "fruitful-like MADS-box transcription factor [Chasmanthium latifolium]"; Evalue "2e-73"; Identity "66% (121/182)"; Hit 1;
Ado_T000008	cog	similarity	.	.
Ado_T000008	kegg	locus	.	.	text "m15"
Ado_T000008	kegg	similarity	1	182	Accession "zma:542032"; Desc "m15 m15 protein"; Evalue 2e-67; Identity 63% (117/183); Hit 2;
Ado_T000008	nr	similarity	1	182	Accession "ABG80481"; Desc "fruitful-like MADS-box transcription factor [Chasmanthium latifolium]"; Evalue 2e-73; Identity 66% (121/182); Hit 1;
Ado_T000008	pfam	locus	.	.	text "K-box"
Ado_T000008	pfam	similarity	13	112	Accession "PF01486"; Desc "pfam01486, K-box, K-box region"; Evalue 2e-45; Identity 53% (53/100); Hit 1;
Ado_T000008	smart	similarity	.	.
Ado_T000008	trEST_AutoFACT	similarity	.	.
Ado_T000008	uniref100	GO	.	.	text "GO:0003677|DNA binding|IEA; GO:0003700|transcription factor activity|IEA; GO:0005634|nucleus|IEA; GO:0006350|transcription|IEA; GO:0006355|regulation of transcription, DNA-dependent|IEA; GO:0043565|sequence-specific DNA binding|IEA; GO:0045449|regulation of transcription|IEA"
Ado_T000008	uniref100	similarity	1	182	Accession "UniRef100 Q0PLM9"; Desc "Fruitful-like MADS-box transcription factor (Fragment) n=1 Tax=Chasmanthium latifolium RepID=Q0PLM9 9POAL"; Evalue 6e-72; Identity 66% (121/182); Hit 1;
Ado_T000009	AutoFACT	function	.	.	text "General function prediction only"
Ado_T000009	AutoFACT	similarity	1	425	Accession "k49 f 3425625"; Desc "PREDICTED: bifunctional epoxide hydrolase 2-like [Setaria italica]"; Evalue "0.0"; Identity "81% (265/326)"; Hit 1;
Ado_T000009	cog	function	.	.	text "General function prediction only"
Ado_T000009	cog	similarity	93	391	Accession "AGc3327A"; Desc "[R] COG0596 Predicted hydrolases or acyltransferases (alpha/beta hydrolase superfamily) "; Evalue 4e-61; Identity 39% (126/316); Hit 1;
Ado_T000009	kegg	locus	.	.	text "pco066796"
Ado_T000009	kegg	similarity	84	403	Accession "zma:100281378"; Desc "pco066796 LOC100281378"; Evalue 0.0; Identity 78% (252/320); Hit 0;
Ado_T000009	nr	similarity	84	409	Accession "XP 004963322"; Desc "PREDICTED: bifunctional epoxide hydrolase 2-like [Setaria italica]"; Evalue 0.0; Identity 81% (265/326); Hit 1;
Ado_T000009	pfam	locus	.	.	text "Abhydrolase 6"
Ado_T000009	pfam	similarity	101	376	Accession "PF12697"; Desc "pfam12697, Abhydrolase 6, Alpha/beta hydrolase family"; Evalue 1e-29; Identity 25% (71/277); Hit 1;
Ado_T000009	pfam2	locus	.	.	text "Abhydrolase 1"
Ado_T000009	pfam2	similarity	97	351	Accession "PF00561"; Desc "pfam00561, Abhydrolase 1, alpha/beta hydrolase fold"; Evalue 3e-24; Identity 24% (64/262); Hit 2;
Ado_T000009	pfam3	locus	.	.	text "Abhydrolase 5"
Ado_T000009	pfam3	similarity	269	377	Accession "PF12695"; Desc "pfam12695, Abhydrolase 5, Alpha/beta hydrolase family"; Evalue 3e-13; Identity 23% (26/109); Hit 3;
Ado_T000009	smart	similarity	.	.
Ado_T000009	trEST_AutoFACT	similarity	.	.
Ado_T000009	uniref100	GO	.	.	text "GO:0003824|catalytic activity|IEA; GO:0016787|hydrolase activity|IEA"
Ado_T000009	uniref100	similarity	84	403	Accession "UniRef100 B6SUW2"; Desc "Epoxide hydrolase 2 n=1 Tax=Zea mays RepID=B6SUW2 MAIZE"; Evalue 0.0; Identity 78% (252/320); Hit 1;
Ado_T000010	AutoFACT	similarity	1	822	Accession "k49 f 3425661"; Desc "Unassigned protein"; Evalue "1e-70"; Identity "37% (142/380)"; Hit 0;
Ado_T000010	cog	similarity	.	.
Ado_T000010	kegg	locus	.	.	text "SORBIDRAFT 09g006536"
Ado_T000010	kegg	similarity	213	584	Accession "sbi:SORBI 09g006536"; Desc "SORBIDRAFT 09g006536 hypothetical protein"; Evalue 8e-70; Identity 37% (142/380); Hit 0;
Ado_T000010	nr	similarity	213	584	Accession "XP 002439446"; Desc "hypothetical protein SORBIDRAFT 09g006536 [Sorghum bicolor] >gi|241944731|gb|EES17876.1| hypothetical protein SORBIDRAFT 09g006536 [Sorghum bicolor]"; Evalue 1e-70; Identity 37% (142/380); Hit 0;
Ado_T000010	pfam	similarity	.	.
Ado_T000010	smart	similarity	.	.
Ado_T000010	trEST_AutoFACT	similarity	.	.
Ado_T000010	uniref100	GO	.	.	text "GO:0003676|nucleic acid binding|IEA"
Ado_T000010	uniref100	similarity	213	584	Accession "UniRef100 C5YUP2"; Desc "Putative uncharacterized protein Sb09g006536 n=1 Tax=Sorghum bicolor RepID=C5YUP2 SORBI"; Evalue 3e-69; Identity 37% (142/380); Hit 0;
Ado_T000011	AutoFACT	similarity	1	267	Accession "k49 f 3425668"; Desc "Unassigned protein"; Evalue ""; Identity ""; Hit ;
Ado_T000011	cog	similarity	.	.
Ado_T000011	kegg	locus	.	.	text "SORBIDRAFT 03g046180"
Ado_T000011	kegg	similarity	0	267	Accession "sbi:SORBI 03g046180"; Desc "SORBIDRAFT 03g046180 hypothetical protein"; Evalue 1e-115; Identity 64% (173/268); Hit 0;
Ado_T000011	nr	similarity	0	267	Accession "XP 004962974"; Desc "PREDICTED: uncharacterized protein LOC101786827 [Setaria italica]"; Evalue 1e-124; Identity 67% (180/267); Hit 1;
Ado_T000011	pfam	similarity	.	.
Ado_T000011	smart	similarity	.	.
Ado_T000011	trEST_AutoFACT	similarity	.	.
Ado_T000011	uniref100	similarity	0	267	Accession "UniRef100 F2E557"; Desc "Predicted protein n=1 Tax=Hordeum vulgare subsp. vulgare RepID=F2E557 HORVD"; Evalue 6e-90; Identity 55% (152/274); Hit 2;
Ado_T000012	AutoFACT	similarity	1	488	Accession "k49 f 3425733"; Desc "mTERF family protein n=1 Tax=Zea mays RepID=B6SJK3 MAIZE"; Evalue "1e-114"; Identity "50% (191/381)"; Hit 4;
Ado_T000012	cog	similarity	.	.
Ado_T000012	kegg	locus	.	.	text "SORBIDRAFT 10g024990"
Ado_T000012	kegg	similarity	3	382	Accession "sbi:SORBI 10g024990"; Desc "SORBIDRAFT 10g024990 hypothetical protein"; Evalue 1e-121; Identity 53% (205/385); Hit 0;
Ado_T000012	nr	similarity	3	382	Accession "XP 004962138"; Desc "PREDICTED: uncharacterized protein LOC101764159 [Setaria italica]"; Evalue 1e-132; Identity 57% (221/386); Hit 1;
Ado_T000012	pfam	locus	.	.	text "mTERF"
Ado_T000012	pfam	similarity	75	313	Accession "PF02536"; Desc "pfam02536, mTERF, mTERF"; Evalue 3e-17; Identity 23% (57/247); Hit 1;
Ado_T000012	pfam2	locus	.	.	text "Atrophin-1"
Ado_T000012	pfam2	similarity	0	164	Accession "PF03154"; Desc "pfam03154, Atrophin-1, Atrophin-1 family"; Evalue 4e-11; Identity 29% (56/193); Hit 2;
Ado_T000012	pfam3	locus	.	.	text "TT ORF1"
Ado_T000012	pfam3	similarity	38	76	Accession "PF02956"; Desc "pfam02956, TT ORF1, TT viral orf 1"; Evalue 5e-11; Identity 61% (24/39); Hit 3;
Ado_T000012	pfam4	locus	.	.	text "FAP"
Ado_T000012	pfam4	similarity	40	164	Accession "PF07174"; Desc "pfam07174, FAP, Fibronectin-attachment protein (FAP)"; Evalue 8e-11; Identity 27% (36/129); Hit 4;
Ado_T000012	smart	similarity	.	.
Ado_T000012	trEST_AutoFACT	similarity	.	.
Ado_T000012	uniref100	similarity	1	377	Accession "UniRef100 B6SJK3"; Desc "mTERF family protein n=1 Tax=Zea mays RepID=B6SJK3 MAIZE"; Evalue 1e-114; Identity 50% (191/381); Hit 4;
Ado_T000013	AutoFACT	similarity	1	300	Accession "Contig10004"; Desc "Hsp20/alpha crystallin family protein n=1 Tax=Zea mays RepID=B6TM52 MAIZE"; Evalue "9e-47"; Identity "48% (105/218)"; Hit 2;
Ado_T000013	cog	similarity	.	.
Ado_T000013	kegg	similarity	26	216	Accession "zma:100283821"; Desc "hsp20/alpha crystallin family protein"; Evalue 3e-47; Identity 48% (105/218); Hit 2;
Ado_T000013	nr	similarity	26	213	Accession "XP 004983363"; Desc "PREDICTED: 25.3 kDa heat shock protein, chloroplastic-like [Setaria italica]"; Evalue 2e-63; Identity 56% (116/207); Hit 1;
Ado_T000013	pfam	similarity	.	.
Ado_T000013	smart	similarity	.	.
Ado_T000013	trEST_AutoFACT	similarity	.	.
Ado_T000013	uniref100	similarity	26	216	Accession "UniRef100 B6TM52"; Desc "Hsp20/alpha crystallin family protein n=1 Tax=Zea mays RepID=B6TM52 MAIZE"; Evalue 9e-47; Identity 48% (105/218); Hit 2;
Ado_T000014	AutoFACT	similarity	1	328	Accession "k49 f 3425782"; Desc "Unassigned protein"; Evalue ""; Identity ""; Hit ;
Ado_T000014	cog	similarity	.	.
Ado_T000014	kegg	locus	.	.	text "SORBIDRAFT 02g034900"
Ado_T000014	kegg	similarity	166	327	Accession "sbi:SORBI 02g034900"; Desc "SORBIDRAFT 02g034900 hypothetical protein"; Evalue 4e-71; Identity 73% (119/163); Hit 0;
Ado_T000014	nr	similarity	166	327	Accession "EMT33469"; Desc "hypothetical protein F775 20772 [Aegilops tauschii]"; Evalue 4e-74; Identity 74% (120/161); Hit 0;
Ado_T000014	pfam	similarity	.	.
Ado_T000014	smart	similarity	.	.
Ado_T000014	trEST_AutoFACT	similarity	.	.
Ado_T000014	uniref100	similarity	166	327	Accession "UniRef100 F2ELW2"; Desc "Predicted protein n=1 Tax=Hordeum vulgare subsp. vulgare RepID=F2ELW2 HORVD"; Evalue 1e-71; Identity 72% (118/163); Hit 1;
Ado_T000015	AutoFACT	similarity	1	375	Accession "k49 f 3425948"; Desc "PREDICTED: zinc finger protein 1-like [Setaria italica]"; Evalue "3e-82"; Identity "55% (158/287)"; Hit 1;
Ado_T000015	cog	similarity	.	.
Ado_T000015	kegg	similarity	50	279	Accession "zma:100285612"; Desc "zinc finger, C2H2 type family protein"; Evalue 1e-35; Identity 39% (104/261); Hit 4;
Ado_T000015	nr	similarity	46	323	Accession "XP 004980091"; Desc "PREDICTED: zinc finger protein 1-like [Setaria italica]"; Evalue 3e-82; Identity 55% (158/287); Hit 1;
Ado_T000015	pfam	similarity	.	.
Ado_T000015	smart	similarity	.	.
Ado_T000015	trEST_AutoFACT	similarity	.	.
Ado_T000015	uniref100	GO	.	.	text "GO:0005622|intracellular|IEA; GO:0008270|zinc ion binding|IEA"
Ado_T000015	uniref100	similarity	46	323	Accession "UniRef100 B4FNM8"; Desc "Zinc finger, C2H2 type family protein n=2 Tax=Zea mays RepID=B4FNM8 MAIZE"; Evalue 1e-67; Identity 46% (142/306); Hit 2;
Ado_T000016	AutoFACT	similarity	1	354	Accession "Contig10006"; Desc "IMP dehydrogenase n=1 Tax=Zea mays RepID=B6T3S5 MAIZE"; Evalue "1e-114"; Identity "77% (180/232)"; Hit 1;
Ado_T000016	cog	function	.	.	text "General function prediction only"
Ado_T000016	cog	similarity	83	231	Accession "slr0172"; Desc "[R] COG0517 FOG: CBS domain"; Evalue 5e-20; Identity 37% (57/153); Hit 1;
Ado_T000016	kegg	locus	.	.	text "Os08g0313200"
Ado_T000016	kegg	similarity	71	302	Accession "osa:4345241"; Desc "Os08g0313200 hypothetical protein"; Evalue 1e-113; Identity 77% (182/235); Hit 0;
Ado_T000016	nr	similarity	71	302	Accession "ACG31758"; Desc "IMP dehydrogenase [Zea mays] >gi|195637366|gb|ACG38151.1| IMP dehydrogenase [Zea mays] >gi|413922004|gb|AFW61936.1| IMP dehydrogenase [Zea mays]"; Evalue 1e-115; Identity 77% (180/232); Hit 1;
Ado_T000016	pfam	locus	.	.	text "CBS"
Ado_T000016	pfam	similarity	80	136	Accession "PF00571"; Desc "pfam00571, CBS, CBS domain"; Evalue 8e-14; Identity 47% (27/57); Hit 1;
Ado_T000016	smart	locus	.	.	text "CBS"
Ado_T000016	smart	similarity	81	129	Accession "00116"; Desc "smart00116, CBS, Domain in cystathionine beta-synthase and other proteins"; Evalue 6e-12; Identity 45% (22/48); Hit 1;
Ado_T000016	trEST_AutoFACT	similarity	.	.
Ado_T000016	uniref100	similarity	71	302	Accession "UniRef100 B6T3S5"; Desc "IMP dehydrogenase n=1 Tax=Zea mays RepID=B6T3S5 MAIZE"; Evalue 1e-114; Identity 77% (180/232); Hit 1;
Ado_T000017	AutoFACT	similarity	1	441	Accession "k49 f 3426036"; Desc "gibberellin receptor GID1L2 [Zea mays] >gi|195659097|gb|ACG49016.1| gibberellin receptor GID1L2 [Zea mays]"; Evalue "1e-145"; Identity "65% (238/361)"; Hit 3;
Ado_T000017	cog	function	.	.	text "Lipid transport and metabolism"
Ado_T000017	cog	similarity	100	390	Accession "Cgl0119"; Desc "[I] COG0657 Esterase/lipase"; Evalue 2e-20; Identity 31% (92/296); Hit 1;
Ado_T000017	kegg	similarity	77	431	Accession "zma:100286336"; Desc "gibberellin receptor GID1L2"; Evalue 1e-144; Identity 65% (238/361); Hit 2;
Ado_T000017	nr	similarity	77	431	Accession "NP 001152695"; Desc "gibberellin receptor GID1L2 [Zea mays] >gi|195659097|gb|ACG49016.1| gibberellin receptor GID1L2 [Zea mays]"; Evalue 1e-145; Identity 65% (238/361); Hit 3;
Ado_T000017	pfam	locus	.	.	text "Abhydrolase 3"
Ado_T000017	pfam	similarity	113	342	Accession "PF07859"; Desc "pfam07859, Abhydrolase 3, alpha/beta hydrolase fold"; Evalue 7e-74; Identity 44% (102/231); Hit 1;
Ado_T000017	pfam2	locus	.	.	text "TT ORF1"
Ado_T000017	pfam2	similarity	248	353	Accession "PF02956"; Desc "pfam02956, TT ORF1, TT viral orf 1"; Evalue 5e-13; Identity 37% (40/108); Hit 2;
Ado_T000017	pfam3	locus	.	.	text "Herpes BLLF1"
Ado_T000017	pfam3	similarity	159	438	Accession "PF05109"; Desc "pfam05109, Herpes BLLF1, Herpes virus major outer envelope glycoprotein (BLLF1)"; Evalue 2e-12; Identity 20% (66/318); Hit 3;
Ado_T000017	pfam4	locus	.	.	text "APC basic"
Ado_T000017	pfam4	similarity	143	419	Accession "PF05956"; Desc "pfam05956, APC basic, APC basic domain"; Evalue 3e-12; Identity 24% (73/294); Hit 4;
Ado_T000017	smart	similarity	.	.
Ado_T000017	trEST_AutoFACT	similarity	.	.
Ado_T000017	uniref100	GO	.	.	text "GO:0004872|receptor activity|IEA; GO:0008152|metabolic process|IEA; GO:0016787|hydrolase activity|IEA"
Ado_T000017	uniref100	similarity	77	431	Accession "UniRef100 B6UI33"; Desc "Gibberellin receptor GID1L2 n=1 Tax=Zea mays RepID=B6UI33 MAIZE"; Evalue 1e-144; Identity 65% (238/361); Hit 2;
Ado_T000018	AutoFACT	similarity	1	630	Accession "k49 f 3426117"; Desc "Unassigned protein"; Evalue "0.0"; Identity "61% (337/549)"; Hit 0;
Ado_T000018	cog	similarity	.	.
Ado_T000018	kegg	locus	.	.	text "SORBIDRAFT 06g022310"
Ado_T000018	kegg	similarity	90	630	Accession "sbi:SORBI 06g022310"; Desc "SORBIDRAFT 06g022310 hypothetical protein"; Evalue 0.0; Identity 57% (314/548); Hit 0;
Ado_T000018	nr	similarity	88	630	Accession "XP 004976191"; Desc "PREDICTED: uncharacterized protein LOC101771682 isoform X1 [Setaria italica] >gi|514802599|ref|XP 004976192.1| PREDICTED: uncharacterized protein LOC101771682 isoform X2 [Setaria italica]"; Evalue 0.0; Identity 61% (337/549); Hit 0;
Ado_T000018	pfam	similarity	.	.
Ado_T000018	smart	similarity	.	.
Ado_T000018	trEST_AutoFACT	similarity	.	.
Ado_T000018	uniref100	GO	.	.	text "GO:0005515|protein binding|IEA; GO:0008270|zinc ion binding|IEA; GO:0046872|metal ion binding|IEA"
Ado_T000018	uniref100	similarity	90	630	Accession "UniRef100 C5YBZ9"; Desc "Putative uncharacterized protein Sb06g022310 n=1 Tax=Sorghum bicolor RepID=C5YBZ9 SORBI"; Evalue 0.0; Identity 57% (314/548); Hit 0;
Ado_T000019	AutoFACT	similarity	1	212	Accession "k49 f 3426132"; Desc "Unassigned protein"; Evalue ""; Identity ""; Hit ;
Ado_T000019	cog	similarity	.	.
Ado_T000019	kegg	similarity	.	.
Ado_T000019	nr	similarity	31	145	Accession "XP 004960720"; Desc "PREDICTED: thioredoxin H2-2-like [Setaria italica]"; Evalue 6e-21; Identity 42% (49/115); Hit 1;
Ado_T000019	pfam	similarity	.	.
Ado_T000019	smart	similarity	.	.
Ado_T000019	trEST_AutoFACT	similarity	.	.
Ado_T000019	uniref100	similarity	.	.
Ado_T000020	AutoFACT	similarity	1	316	Accession "k49 f 3426163"; Desc "Unassigned protein"; Evalue ""; Identity ""; Hit ;
Ado_T000020	cog	similarity	.	.
Ado_T000020	kegg	locus	.	.	text "SORBIDRAFT 02g025990"
Ado_T000020	kegg	similarity	39	292	Accession "sbi:SORBI 02g025990"; Desc "SORBIDRAFT 02g025990 hypothetical protein"; Evalue 2e-34; Identity 37% (115/303); Hit 0;
Ado_T000020	nr	similarity	39	292	Accession "XP 004956950"; Desc "PREDICTED: putative protein TPRXL-like [Setaria italica]"; Evalue 1e-46; Identity 43% (123/281); Hit 1;
Ado_T000020	pfam	similarity	.	.
Ado_T000020	smart	similarity	.	.
Ado_T000020	trEST_AutoFACT	similarity	.	.
Ado_T000020	uniref100	similarity	42	292	Accession "UniRef100 F2E1H5"; Desc "Predicted protein n=1 Tax=Hordeum vulgare subsp. vulgare RepID=F2E1H5 HORVD"; Evalue 3e-32; Identity 39% (106/270); Hit 2;
Ado_T000021	AutoFACT	similarity	1	297	Accession "k49 f 3426237"; Desc "TT ORF1 multi-domain protein"; Evalue "2e-14"; Identity "31% (40/128)"; Hit 1;
Ado_T000021	cog	similarity	.	.
Ado_T000021	kegg	locus	.	.	text "SORBIDRAFT 03g009390"
Ado_T000021	kegg	similarity	96	254	Accession "sbi:SORBI 03g009390"; Desc "SORBIDRAFT 03g009390 hypothetical protein"; Evalue 5e-33; Identity 48% (79/164); Hit 0;
Ado_T000021	nr	similarity	96	239	Accession "NP 001142612"; Desc "uncharacterized protein LOC100274880 [Zea mays] >gi|195607306|gb|ACG25483.1| hypothetical protein [Zea mays]"; Evalue 5e-33; Identity 48% (71/147); Hit 4;
Ado_T000021	pfam	locus	.	.	text "TT ORF1"
Ado_T000021	pfam	similarity	76	203	Accession "PF02956"; Desc "pfam02956, TT ORF1, TT viral orf 1"; Evalue 2e-14; Identity 31% (40/128); Hit 1;
Ado_T000021	pfam2	locus	.	.	text "DUF3984"
Ado_T000021	pfam2	similarity	80	242	Accession "PF13136"; Desc "pfam13136, DUF3984, Protein of unknown function (DUF3984)"; Evalue 2e-11; Identity 23% (41/178); Hit 2;
Ado_T000021	smart	similarity	.	.
Ado_T000021	trEST_AutoFACT	similarity	.	.
Ado_T000021	uniref100	similarity	96	254	Accession "UniRef100 C5XFQ5"; Desc "Putative uncharacterized protein Sb03g009390 n=1 Tax=Sorghum bicolor RepID=C5XFQ5 SORBI"; Evalue 2e-32; Identity 48% (79/164); Hit 0;
Ado_T000022	AutoFACT	similarity	1	132	Accession "k49 f 3426250"; Desc "Unassigned protein"; Evalue ""; Identity ""; Hit ;
Ado_T000022	cog	similarity	.	.
Ado_T000022	kegg	locus	.	.	text "Os01g0635400"
Ado_T000022	kegg	similarity	0	55	Accession "osa:4326570"; Desc "Os01g0635400 hypothetical protein"; Evalue 2e-29; Identity 94% (52/55); Hit 0;
Ado_T000022	nr	similarity	0	55	Accession "EAY75091"; Desc "hypothetical protein OsI 02985 [Oryza sativa Indica Group] >gi|125571305|gb|EAZ12820.1| hypothetical protein OsJ 02739 [Oryza sativa Japonica Group]"; Evalue 3e-33; Identity 94% (52/55); Hit 0;
Ado_T000022	pfam	similarity	.	.
Ado_T000022	smart	similarity	.	.
Ado_T000022	trEST_AutoFACT	similarity	.	.
Ado_T000022	uniref100	similarity	0	55	Accession "UniRef100 F2ECQ0"; Desc "Predicted protein n=1 Tax=Hordeum vulgare subsp. vulgare RepID=F2ECQ0 HORVD"; Evalue 3e-30; Identity 98% (54/55); Hit 4;
Ado_T000023	AutoFACT	function	.	.	text "Translation, ribosomal structure and biogenesis"
Ado_T000023	AutoFACT	similarity	1	425	Accession "k49 f 3426322"; Desc "PREDICTED: putative amidase C869.01-like [Setaria italica]"; Evalue "0.0"; Identity "85% (290/341)"; Hit 1;
Ado_T000023	cog	function	.	.	text "Translation, ribosomal structure and biogenesis"
Ado_T000023	cog	similarity	77	421	Accession "CC2473"; Desc "[J] COG0154 Asp-tRNAAsn/Glu-tRNAGln amidotransferase A subunit and related amidases"; Evalue 7e-45; Identity 33% (121/364); Hit 1;
Ado_T000023	kegg	locus	.	.	text "SORBIDRAFT 01g025910"
Ado_T000023	kegg	similarity	76	417	Accession "sbi:SORBI 01g025910"; Desc "SORBIDRAFT 01g025910 hypothetical protein"; Evalue 0.0; Identity 85% (290/341); Hit 0;
Ado_T000023	nr	similarity	76	417	Accession "XP 004983377"; Desc "PREDICTED: putative amidase C869.01-like [Setaria italica]"; Evalue 0.0; Identity 85% (290/341); Hit 1;
Ado_T000023	pfam	locus	.	.	text "Amidase"
Ado_T000023	pfam	similarity	99	416	Accession "PF01425"; Desc "pfam01425, Amidase, Amidase"; Evalue 2e-45; Identity 28% (96/342); Hit 1;
Ado_T000023	smart	similarity	.	.
Ado_T000023	trEST_AutoFACT	similarity	.	.
Ado_T000023	uniref100	similarity	76	417	Accession "UniRef100 Q0IYW0"; Desc "Os10g0155400 protein n=1 Tax=Oryza sativa Japonica Group RepID=Q0IYW0 ORYSJ"; Evalue 0.0; Identity 83% (285/341); Hit 4;
Ado_T000024	AutoFACT	similarity	1	339	Accession "k49 f 3426368"; Desc "GRAS domain containing protein"; Evalue "3e-63"; Identity "38% (90/232)"; Hit 1;
Ado_T000024	cog	similarity	.	.
Ado_T000024	kegg	locus	.	.	text "SORBIDRAFT 01g031720"
Ado_T000024	kegg	similarity	0	230	Accession "sbi:SORBI 01g031720"; Desc "SORBIDRAFT 01g031720 hypothetical protein"; Evalue 1e-114; Identity 76% (185/242); Hit 0;
Ado_T000024	nr	similarity	0	230	Accession "XP 004983931"; Desc "PREDICTED: protein SHORT-ROOT 2-like [Setaria italica]"; Evalue 1e-120; Identity 79% (187/234); Hit 1;
Ado_T000024	pfam	locus	.	.	text "GRAS"
Ado_T000024	pfam	similarity	0	229	Accession "PF03514"; Desc "pfam03514, GRAS, GRAS family transcription factor"; Evalue 3e-63; Identity 38% (90/232); Hit 1;
Ado_T000024	smart	similarity	.	.
Ado_T000024	trEST_AutoFACT	similarity	.	.
Ado_T000024	uniref100	GO	.	.	text "GO:0006350|transcription|IEA; GO:0045449|regulation of transcription|IEA"
Ado_T000024	uniref100	similarity	0	230	Accession "UniRef100 C5WVK0"; Desc "Putative uncharacterized protein Sb01g031720 n=1 Tax=Sorghum bicolor RepID=C5WVK0 SORBI"; Evalue 1e-114; Identity 76% (185/242); Hit 0;
Ado_T000025	AutoFACT	function	.	.	text "General function prediction only"
Ado_T000025	AutoFACT	similarity	1	571	Accession "k49 f 3426437"; Desc "[R] COG5018 Inhibitor of the KinA pathway to sporulation, predicted exonuclease"; Evalue "8e-16"; Identity "35% (62/175)"; Hit 1;
Ado_T000025	cog	function	.	.	text "General function prediction only"
Ado_T000025	cog	similarity	107	280	Accession "PA1575"; Desc "[R] COG5018 Inhibitor of the KinA pathway to sporulation, predicted exonuclease"; Evalue 8e-16; Identity 35% (62/175); Hit 1;
Ado_T000025	kegg	locus	.	.	text "Os01g0618000"
Ado_T000025	kegg	similarity	102	368	Accession "osa:4326611"; Desc "Os01g0618000 hypothetical protein"; Evalue 3e-83; Identity 57% (154/270); Hit 0;
Ado_T000025	nr	similarity	84	360	Accession "XP 004956026"; Desc "PREDICTED: ERI1 exoribonuclease 2-like [Setaria italica]"; Evalue 1e-90; Identity 52% (152/288); Hit 1;
Ado_T000025	pfam	locus	.	.	text "RNase T"
Ado_T000025	pfam	similarity	108	280	Accession "PF00929"; Desc "pfam00929, RNase T, Exonuclease"; Evalue 3e-14; Identity 22% (40/175); Hit 1;
Ado_T000025	smart	locus	.	.	text "EXOIII"
Ado_T000025	smart	similarity	107	287	Accession "00479"; Desc "smart00479, EXOIII, exonuclease domain in DNA-polymerase alpha and epsilon chain, ribonuclease T and other exonucleases"; Evalue 1e-19; Identity 25% (47/185); Hit 1;
Ado_T000025	trEST_AutoFACT	similarity	.	.
Ado_T000025	uniref100	similarity	102	368	Accession "UniRef100 Q5ZDI4"; Desc "Os01g0618000 protein n=1 Tax=Oryza sativa Japonica Group RepID=Q5ZDI4 ORYSJ"; Evalue 8e-83; Identity 57% (154/270); Hit 2;
Ado_T000026	AutoFACT	locus	.	.	text "pre-mRNA-splicing factor PRP17"
Ado_T000026	AutoFACT	pathway	.	.	text " Spliceosome"
Ado_T000026	AutoFACT	similarity	1	561	Accession "Contig1001"; Desc "Pre-mRNA-splicing factor PRP17 n=1 Tax=Zea mays RepID=B6UAA0 MAIZE"; Evalue "0.0"; Identity "84% (462/549)"; Hit 3;
Ado_T000026	cog	function	.	.	text "General function prediction only"
Ado_T000026	cog	similarity	80	556	Accession "SPBC6B1.10"; Desc "[R] COG2319 FOG: WD40 repeat"; Evalue 1e-106; Identity 37% (186/497); Hit 1;
Ado_T000026	kegg	locus	.	.	text "pre-mRNA-splicing factor PRP17"
Ado_T000026	kegg	pathway	.	.	text " Spliceosome"
Ado_T000026	kegg	similarity	14	560	Accession "zma:100285823"; Desc "pre-mRNA-splicing factor PRP17 K12816 pre-mRNA-processing factor 17"; Evalue 0.0; Identity 84% (462/549); Hit 2;
Ado_T000026	nr	similarity	14	560	Accession "XP 004984098"; Desc "PREDICTED: pre-mRNA-processing factor 17-like [Setaria italica]"; Evalue 0.0; Identity 85% (466/548); Hit 2;
Ado_T000026	pfam	locus	.	.	text "Atrophin-1"
Ado_T000026	pfam	similarity	3	283	Accession "PF03154"; Desc "pfam03154, Atrophin-1, Atrophin-1 family"; Evalue 8e-17; Identity 25% (82/326); Hit 1;
Ado_T000026	pfam2	locus	.	.	text "Tymo 45kd 70kd"
Ado_T000026	pfam2	similarity	17	241	Accession "PF03251"; Desc "pfam03251, Tymo 45kd 70kd, Tymovirus 45/70Kd protein"; Evalue 3e-15; Identity 25% (67/268); Hit 2;
Ado_T000026	pfam3	locus	.	.	text "Herpes BLLF1"
Ado_T000026	pfam3	similarity	0	254	Accession "PF05109"; Desc "pfam05109, Herpes BLLF1, Herpes virus major outer envelope glycoprotein (BLLF1)"; Evalue 7e-14; Identity 22% (66/295); Hit 3;
Ado_T000026	pfam4	locus	.	.	text "DUF3984"
Ado_T000026	pfam4	similarity	52	236	Accession "PF13136"; Desc "pfam13136, DUF3984, Protein of unknown function (DUF3984)"; Evalue 3e-13; Identity 19% (45/226); Hit 4;
Ado_T000026	smart	similarity	.	.
Ado_T000026	trEST_AutoFACT	similarity	.	.
Ado_T000026	uniref100	similarity	14	560	Accession "UniRef100 B6UAA0"; Desc "Pre-mRNA-splicing factor PRP17 n=1 Tax=Zea mays RepID=B6UAA0 MAIZE"; Evalue 0.0; Identity 84% (462/549); Hit 3;
Ado_T000027	AutoFACT	similarity	1	154	Accession "k49 f 3426512"; Desc "PREDICTED: DNA repair protein RAD51 homolog 3-like [Setaria italica]"; Evalue "8e-31"; Identity "91% (53/58)"; Hit 4;
Ado_T000027	cog	similarity	.	.
Ado_T000027	kegg	similarity	96	153	Accession "zma:100284087"; Desc "DNA repair protein RAD51"; Evalue 1e-29; Identity 89% (52/58); Hit 1;
Ado_T000027	nr	similarity	96	153	Accession "XP 004969429"; Desc "PREDICTED: DNA repair protein RAD51 homolog 3-like [Setaria italica]"; Evalue 8e-31; Identity 91% (53/58); Hit 4;
Ado_T000027	pfam	similarity	.	.
Ado_T000027	smart	similarity	.	.
Ado_T000027	trEST_AutoFACT	similarity	.	.
Ado_T000027	uniref100	GO	.	.	text "GO:0003677|DNA binding|IEA; GO:0005524|ATP binding|IEA; GO:0006259|DNA metabolic process|IEA; GO:0008094|DNA-dependent ATPase activity|IEA"
Ado_T000027	uniref100	similarity	96	153	Accession "UniRef100 B6TPY8"; Desc "DNA repair protein RAD51 n=2 Tax=Zea mays RepID=B6TPY8 MAIZE"; Evalue 5e-29; Identity 89% (52/58); Hit 2;
Ado_T000028	AutoFACT	similarity	1	155	Accession "k49 f 3426587"; Desc "Unassigned protein"; Evalue ""; Identity ""; Hit ;
Ado_T000028	cog	similarity	.	.
Ado_T000028	kegg	similarity	.	.
Ado_T000028	nr	similarity	74	139	Accession "XP 004970487"; Desc "PREDICTED: uncharacterized protein LOC101774893 [Setaria italica]"; Evalue 3e-27; Identity 75% (50/66); Hit 1;
Ado_T000028	pfam	similarity	.	.
Ado_T000028	smart	similarity	.	.
Ado_T000028	trEST_AutoFACT	similarity	.	.
Ado_T000028	uniref100	similarity	74	125	Accession "UniRef100 B6SR10"; Desc "Putative uncharacterized protein n=1 Tax=Zea mays RepID=B6SR10 MAIZE"; Evalue 1e-18; Identity 75% (41/54); Hit 0;
Ado_T000029	AutoFACT	similarity	1	193	Accession "k49 f 3426594"; Desc "Unassigned protein"; Evalue ""; Identity ""; Hit ;
Ado_T000029	cog	similarity	.	.
Ado_T000029	kegg	similarity	.	.
Ado_T000029	nr	similarity	35	98	Accession "AAS98735"; Desc "unknown [Cynodon dactylon]"; Evalue 3e-19; Identity 60% (38/63); Hit 0;
Ado_T000029	pfam	similarity	.	.
Ado_T000029	smart	similarity	.	.
Ado_T000029	trEST_AutoFACT	similarity	.	.
Ado_T000029	uniref100	similarity	27	99	Accession "UniRef100 F2DBA7"; Desc "Predicted protein n=1 Tax=Hordeum vulgare subsp. vulgare RepID=F2DBA7 HORVD"; Evalue 9e-15; Identity 48% (37/76); Hit 2;
Ado_T000030	AutoFACT	similarity	1	260	Accession "k49 f 3426716"; Desc "Unassigned protein"; Evalue ""; Identity ""; Hit ;
Ado_T000030	cog	similarity	.	.
Ado_T000030	kegg	locus	.	.	text "Os03g0442900"
Ado_T000030	kegg	similarity	41	217	Accession "osa:4333220"; Desc "Os03g0442900 hypothetical protein"; Evalue 2e-34; Identity 44% (85/191); Hit 0;
Ado_T000030	nr	similarity	41	217	Accession "XP 004983939"; Desc "PREDICTED: uncharacterized protein LOC101760286 [Setaria italica]"; Evalue 9e-49; Identity 57% (111/192); Hit 1;
Ado_T000030	pfam	similarity	.	.
Ado_T000030	smart	similarity	.	.
Ado_T000030	trEST_AutoFACT	similarity	.	.
Ado_T000030	uniref100	similarity	41	217	Accession "UniRef100 I1PCN4"; Desc "Uncharacterized protein n=1 Tax=Oryza glaberrima RepID=I1PCN4 ORYGL"; Evalue 3e-34; Identity 44% (85/191); Hit 0;
Ado_T000031	AutoFACT	similarity	1	288	Accession "k49 f 3426778"; Desc "Unassigned protein"; Evalue ""; Identity ""; Hit ;
Ado_T000031	cog	similarity	.	.
Ado_T000031	kegg	locus	.	.	text "Os12g0580600"
Ado_T000031	kegg	similarity	74	266	Accession "osa:4352636"; Desc "Os12g0580600 hypothetical protein"; Evalue 2e-48; Identity 50% (103/202); Hit 0;
Ado_T000031	nr	similarity	74	262	Accession "XP 004962994"; Desc "PREDICTED: keratin, type II cytoskeletal 2 epidermal-like [Setaria italica]"; Evalue 9e-47; Identity 53% (107/201); Hit 3;
Ado_T000031	pfam	similarity	.	.
Ado_T000031	smart	similarity	.	.
Ado_T000031	trEST_AutoFACT	similarity	.	.
Ado_T000031	uniref100	similarity	74	261	Accession "UniRef100 B8BMQ5"; Desc "Putative uncharacterized protein n=1 Tax=Oryza sativa Indica Group RepID=B8BMQ5 ORYSI"; Evalue 5e-49; Identity 54% (107/198); Hit 0;
Ado_T000032	AutoFACT	similarity	1	298	Accession "k49 f 3426786"; Desc "Unassigned protein"; Evalue ""; Identity ""; Hit ;
Ado_T000032	cog	similarity	.	.
Ado_T000032	kegg	locus	.	.	text "Os07g0627400"
Ado_T000032	kegg	similarity	0	219	Accession "osa:4343978"; Desc "Os07g0627400 hypothetical protein"; Evalue 6e-32; Identity 38% (90/233); Hit 0;
Ado_T000032	nr	similarity	0	219	Accession "XP 004958396"; Desc "PREDICTED: uncharacterized protein LOC101765489 isoform X2 [Setaria italica]"; Evalue 3e-44; Identity 43% (98/227); Hit 0;
Ado_T000032	pfam	similarity	.	.
Ado_T000032	smart	similarity	.	.
Ado_T000032	trEST_AutoFACT	similarity	.	.
Ado_T000032	uniref100	similarity	0	219	Accession "UniRef100 Q8LI25"; Desc "Os07g0627400 protein n=2 Tax=Oryza sativa Japonica Group RepID=Q8LI25 ORYSJ"; Evalue 2e-31; Identity 38% (90/233); Hit 2;
Ado_T000033	AutoFACT	EC	.	.	text "3.1.26.-"
Ado_T000033	AutoFACT	locus	.	.	text "DCL905"
Ado_T000033	AutoFACT	similarity	1	171	Accession "k49 f 3426845"; Desc "Endoribonuclease Dicer-like protein 4 [Triticum urartu]"; Evalue "4e-88"; Identity "83% (123/148)"; Hit 2;
Ado_T000033	cog	function	.	.	text "Replication, recombination and repair"
Ado_T000033	cog	similarity	1	146	Accession "SPAC20H4.04"; Desc "[L] COG1111 ERCC4-like helicases"; Evalue 2e-15; Identity 35% (52/146); Hit 1;
Ado_T000033	kegg	EC	.	.	text "3.1.26.-"
Ado_T000033	kegg	locus	.	.	text "DCL905"
Ado_T000033	kegg	similarity	1	148	Accession "pop:POPTR 802171"; Desc "DCL905 dicer-like protein K11592 endoribonuclease Dicer [EC:3.1.26.-]"; Evalue 1e-61; Identity 69% (102/147); Hit 2;
Ado_T000033	nr	similarity	1	149	Accession "EMS51465"; Desc "Endoribonuclease Dicer-like protein 4 [Triticum urartu]"; Evalue 4e-88; Identity 83% (123/148); Hit 2;
Ado_T000033	pfam	locus	.	.	text "DEAD"
Ado_T000033	pfam	similarity	16	133	Accession "PF00270"; Desc "pfam00270, DEAD, DEAD/DEAH box helicase"; Evalue 1e-19; Identity 28% (34/121); Hit 1;
Ado_T000033	smart	locus	.	.	text "DEXDc"
Ado_T000033	smart	similarity	9	146	Accession "00487"; Desc "smart00487, DEXDc, DEAD-like helicases superfamily"; Evalue 2e-25; Identity 29% (42/142); Hit 1;
Ado_T000033	trEST_AutoFACT	similarity	.	.
Ado_T000033	uniref100	similarity	0	149	Accession "UniRef100 Q01HF5"; Desc "OSIGBa0157K09-H0214G12.2 protein n=1 Tax=Oryza sativa RepID=Q01HF5 ORYSA"; Evalue 6e-84; Identity 89% (134/149); Hit 3;
Ado_T000034	AutoFACT	similarity	1	335	Accession "k49 f 3426859"; Desc "Unassigned protein"; Evalue ""; Identity ""; Hit ;
Ado_T000034	cog	similarity	.	.
Ado_T000034	kegg	locus	.	.	text "SORBIDRAFT 07g015150"
Ado_T000034	kegg	similarity	51	335	Accession "sbi:SORBI 07g015150"; Desc "SORBIDRAFT 07g015150 hypothetical protein"; Evalue 1e-160; Identity 76% (239/311); Hit 0;
Ado_T000034	nr	similarity	52	335	Accession "XP 004973279"; Desc "PREDICTED: uncharacterized protein LOC101769656 [Setaria italica]"; Evalue 1e-156; Identity 76% (236/310); Hit 3;
Ado_T000034	pfam	similarity	.	.
Ado_T000034	smart	similarity	.	.
Ado_T000034	trEST_AutoFACT	similarity	.	.
Ado_T000034	uniref100	similarity	52	335	Accession "UniRef100 Q0J671"; Desc "Os08g0359300 protein n=2 Tax=Oryza sativa Japonica Group RepID=Q0J671 ORYSJ"; Evalue 1e-144; Identity 71% (222/310); Hit 2;
Ado_T000035	AutoFACT	similarity	1	345	Accession "k49 f 3426870"; Desc "ZF-HD protein dimerisation region containing protein"; Evalue "5e-75"; Identity "69% (124/178)"; Hit 2;
Ado_T000035	cog	similarity	.	.
Ado_T000035	kegg	similarity	84	254	Accession "zma:100285332"; Desc "ZF-HD protein dimerisation region containing protein"; Evalue 5e-75; Identity 69% (124/178); Hit 2;
Ado_T000035	nr	similarity	84	255	Accession "XP 004981969"; Desc "PREDICTED: ZF-HD homeobox protein At4g24660-like [Setaria italica]"; Evalue 1e-83; Identity 72% (126/174); Hit 0;
Ado_T000035	pfam	locus	.	.	text "ZF-HD dimer"
Ado_T000035	pfam	similarity	191	247	Accession "PF04770"; Desc "pfam04770, ZF-HD dimer, ZF-HD protein dimerisation region"; Evalue 4e-27; Identity 49% (29/59); Hit 1;
Ado_T000035	smart	similarity	.	.
Ado_T000035	trEST_AutoFACT	similarity	.	.
Ado_T000035	uniref100	similarity	84	253	Accession "UniRef100 Q10DV5"; Desc "Os03g0718500 protein n=2 Tax=Oryza sativa RepID=Q10DV5 ORYSJ"; Evalue 1e-76; Identity 67% (122/180); Hit 2;
Ado_T000036	AutoFACT	similarity	1	242	Accession "Contig10015"; Desc "WD repeat protein (Fragment) n=1 Tax=Oryza sativa Japonica Group RepID=Q84VB4 ORYSJ"; Evalue "4e-70"; Identity "71% (116/163)"; Hit 1;
Ado_T000036	cog	similarity	.	.
Ado_T000036	kegg	similarity	100	242	Accession "rcu:RCOM 1353350"; Desc "WD-repeat protein, putative (EC:2.7.11.7)"; Evalue 9e-47; Identity 61% (88/142); Hit 3;
Ado_T000036	nr	similarity	79	242	Accession "XP 004985673"; Desc "PREDICTED: WD repeat-containing protein 3-like [Setaria italica]"; Evalue 1e-71; Identity 77% (126/163); Hit 1;
Ado_T000036	pfam	locus	.	.	text "Utp12"
Ado_T000036	pfam	similarity	128	232	Accession "PF04003"; Desc "pfam04003, Utp12, Dip2/Utp12 Family"; Evalue 1e-26; Identity 33% (35/106); Hit 1;
Ado_T000036	smart	similarity	.	.
Ado_T000036	trEST_AutoFACT	similarity	.	.
Ado_T000036	uniref100	similarity	79	242	Accession "UniRef100 Q84VB4"; Desc "WD repeat protein (Fragment) n=1 Tax=Oryza sativa Japonica Group RepID=Q84VB4 ORYSJ"; Evalue 4e-70; Identity 71% (116/163); Hit 1;
Ado_T000037	AutoFACT	GO	.	.	text "GO:0003723|RNA binding|IEA"
Ado_T000037	AutoFACT	similarity	1	474	Accession "k49 f 3426915"; Desc "RNA binding protein n=1 Tax=Zea mays RepID=B6U6Y1 MAIZE"; Evalue "0.0"; Identity "79% (252/318)"; Hit 3;
Ado_T000037	cog	similarity	.	.
Ado_T000037	kegg	similarity	0	318	Accession "zma:100285586"; Desc "RNA binding protein"; Evalue 0.0; Identity 79% (252/318); Hit 2;
Ado_T000037	nr	similarity	0	318	Accession "XP 004960400"; Desc "PREDICTED: uncharacterized protein LOC101759837 isoform X2 [Setaria italica]"; Evalue 0.0; Identity 82% (261/318); Hit 0;
Ado_T000037	pfam	locus	.	.	text "Agenet"
Ado_T000037	pfam	similarity	181	244	Accession "PF05641"; Desc "pfam05641, Agenet, Agenet domain"; Evalue 1e-13; Identity 47% (31/65); Hit 1;
Ado_T000037	smart	similarity	.	.
Ado_T000037	trEST_AutoFACT	similarity	.	.
Ado_T000037	uniref100	GO	.	.	text "GO:0003723|RNA binding|IEA"
Ado_T000037	uniref100	similarity	0	318	Accession "UniRef100 B6U6Y1"; Desc "RNA binding protein n=1 Tax=Zea mays RepID=B6U6Y1 MAIZE"; Evalue 0.0; Identity 79% (252/318); Hit 3;
Ado_T000038	AutoFACT	similarity	1	194	Accession "k49 f 3426937"; Desc "PREDICTED: putative nuclease HARBI1-like [Setaria italica]"; Evalue "7e-36"; Identity "46% (70/152)"; Hit 2;
Ado_T000038	cog	similarity	.	.
Ado_T000038	kegg	locus	.	.	text "SORBIDRAFT 03g009305"
Ado_T000038	kegg	similarity	0	91	Accession "sbi:SORBI 03g009305"; Desc "SORBIDRAFT 03g009305 hypothetical protein"; Evalue 9e-30; Identity 61% (57/92); Hit 0;
Ado_T000038	nr	similarity	0	149	Accession "XP 004970713"; Desc "PREDICTED: putative nuclease HARBI1-like [Setaria italica]"; Evalue 7e-36; Identity 46% (70/152); Hit 2;
Ado_T000038	pfam	locus	.	.	text "DDE 4"
Ado_T000038	pfam	similarity	0	90	Accession "PF13359"; Desc "pfam13359, DDE 4, DDE superfamily endonuclease"; Evalue 1e-23; Identity 30% (28/91); Hit 1;
Ado_T000038	smart	similarity	.	.
Ado_T000038	trEST_AutoFACT	similarity	.	.
Ado_T000038	uniref100	similarity	0	149	Accession "UniRef100 A2ZMN2"; Desc "Putative uncharacterized protein n=1 Tax=Oryza sativa Indica Group RepID=A2ZMN2 ORYSI"; Evalue 2e-67; Identity 72% (108/149); Hit 0;
Ado_T000039	AutoFACT	similarity	1	279	Accession "k49 f 3426946"; Desc "AIG2-like protein n=1 Tax=Zea mays RepID=B4FVZ7 MAIZE"; Evalue "1e-83"; Identity "74% (131/175)"; Hit 1;
Ado_T000039	cog	similarity	.	.
Ado_T000039	kegg	locus	.	.	text "pco130400b"
Ado_T000039	kegg	similarity	31	205	Accession "zma:100282242"; Desc "pco130400b LOC100282242"; Evalue 4e-84; Identity 74% (131/175); Hit 0;
Ado_T000039	nr	similarity	28	203	Accession "XP 004966096"; Desc "PREDICTED: protein AIG2-like [Setaria italica]"; Evalue 1e-89; Identity 76% (134/176); Hit 0;
Ado_T000039	pfam	locus	.	.	text "AIG2"
Ado_T000039	pfam	similarity	34	140	Accession "PF06094"; Desc "pfam06094, AIG2, AIG2-like family"; Evalue 1e-21; Identity 31% (35/112); Hit 1;
Ado_T000039	smart	similarity	.	.
Ado_T000039	trEST_AutoFACT	similarity	.	.
Ado_T000039	uniref100	similarity	31	205	Accession "UniRef100 B4FVZ7"; Desc "AIG2-like protein n=1 Tax=Zea mays RepID=B4FVZ7 MAIZE"; Evalue 1e-83; Identity 74% (131/175); Hit 1;
Ado_T000040	AutoFACT	similarity	1	236	Accession "k49 f 3427039"; Desc "Unassigned protein"; Evalue "4e-47"; Identity "53% (90/168)"; Hit 0;
Ado_T000040	cog	similarity	.	.
Ado_T000040	kegg	locus	.	.	text "SORBIDRAFT 02g005870"
Ado_T000040	kegg	similarity	87	236	Accession "sbi:SORBI 02g005870"; Desc "SORBIDRAFT 02g005870 hypothetical protein"; Evalue 1e-43; Identity 55% (85/153); Hit 0;
Ado_T000040	nr	similarity	82	236	Accession "XP 004955749"; Desc "PREDICTED: F-box protein At4g19940-like [Setaria italica]"; Evalue 4e-47; Identity 53% (90/168); Hit 0;
Ado_T000040	pfam	similarity	.	.
Ado_T000040	smart	similarity	.	.
Ado_T000040	trEST_AutoFACT	similarity	.	.
Ado_T000040	uniref100	similarity	87	236	Accession "UniRef100 C5XCL5"; Desc "Putative uncharacterized protein Sb02g005870 n=1 Tax=Sorghum bicolor RepID=C5XCL5 SORBI"; Evalue 3e-43; Identity 55% (85/153); Hit 0;
Ado_T000041	AutoFACT	similarity	1	285	Accession "k49 f 3427074"; Desc "PLAT domain containing protein"; Evalue "4e-12"; Identity "20% (25/122)"; Hit 1;
Ado_T000041	cog	similarity	.	.
Ado_T000041	kegg	locus	.	.	text "SORBIDRAFT 06g018680"
Ado_T000041	kegg	similarity	77	225	Accession "sbi:SORBI 06g018680"; Desc "SORBIDRAFT 06g018680 hypothetical protein"; Evalue 2e-79; Identity 78% (117/150); Hit 0;
Ado_T000041	nr	similarity	77	225	Accession "EAY94368"; Desc "hypothetical protein OsI 16132 [Oryza sativa Indica Group]"; Evalue 2e-88; Identity 83% (124/148); Hit 0;
Ado_T000041	pfam	locus	.	.	text "PLAT"
Ado_T000041	pfam	similarity	93	215	Accession "PF01477"; Desc "pfam01477, PLAT, PLAT/LH2 domain"; Evalue 4e-12; Identity 20% (25/122); Hit 1;
Ado_T000041	smart	similarity	.	.
Ado_T000041	trEST_AutoFACT	similarity	.	.
Ado_T000041	uniref100	similarity	77	225	Accession "UniRef100 Q01JQ6"; Desc "H0523F07.7 protein n=2 Tax=Oryza sativa RepID=Q01JQ6 ORYSA"; Evalue 5e-86; Identity 83% (123/148); Hit 2;
Ado_T000042	AutoFACT	similarity	1	817	Accession "k49 f 3427210"; Desc "Unassigned protein"; Evalue ""; Identity ""; Hit ;
Ado_T000042	cog	similarity	.	.
Ado_T000042	kegg	locus	.	.	text "SORBIDRAFT 09g027780"
Ado_T000042	kegg	similarity	194	726	Accession "sbi:SORBI 09g027780"; Desc "SORBIDRAFT 09g027780 hypothetical protein"; Evalue 1e-162; Identity 52% (288/552); Hit 0;
Ado_T000042	nr	similarity	183	729	Accession "XP 004952426"; Desc "PREDICTED: uncharacterized protein LOC101756384 [Setaria italica]"; Evalue 0.0; Identity 53% (303/569); Hit 1;
Ado_T000042	pfam	similarity	.	.
Ado_T000042	smart	similarity	.	.
Ado_T000042	trEST_AutoFACT	similarity	.	.
Ado_T000042	uniref100	similarity	168	729	Accession "UniRef100 Q6K6F7"; Desc "Os02g0461200 protein n=1 Tax=Oryza sativa Japonica Group RepID=Q6K6F7 ORYSJ"; Evalue 1e-122; Identity 42% (247/586); Hit 2;
Ado_T000043	AutoFACT	similarity	1	375	Accession "k49 f 3427211"; Desc "PC-Esterase domain containing protein"; Evalue "1e-78"; Identity "33% (87/257)"; Hit 1;
Ado_T000043	cog	similarity	.	.
Ado_T000043	kegg	similarity	117	375	Accession "zma:100272604"; Desc "hypothetical protein LOC100272604"; Evalue 1e-163; Identity 82% (214/258); Hit 0;
Ado_T000043	nr	similarity	117	375	Accession "XP 004965504"; Desc "PREDICTED: uncharacterized protein LOC101756219 [Setaria italica]"; Evalue 1e-170; Identity 86% (224/259); Hit 1;
Ado_T000043	pfam	locus	.	.	text "PC-Esterase"
Ado_T000043	pfam	similarity	120	375	Accession "PF13839"; Desc "pfam13839, PC-Esterase, GDSL/SGNH-like Acyl-Esterase family found in Pmr5 and Cas1p"; Evalue 1e-78; Identity 33% (87/257); Hit 1;
Ado_T000043	smart	similarity	.	.
Ado_T000043	trEST_AutoFACT	similarity	.	.
Ado_T000043	uniref100	similarity	119	375	Accession "UniRef100 Q654T8"; Desc "Leaf senescence protein-like n=2 Tax=Oryza sativa RepID=Q654T8 ORYSJ"; Evalue 1e-157; Identity 80% (205/256); Hit 3;
Ado_T000044	AutoFACT	similarity	1	588	Accession "k49 f 3427233"; Desc "PREDICTED: ent-kaurenoic acid oxidase 1-like [Setaria italica]"; Evalue "0.0"; Identity "80% (377/468)"; Hit 1;
Ado_T000044	cog	function	.	.	text "Secondary metabolites biosynthesis, transport and catabolism"
Ado_T000044	cog	similarity	57	489	Accession "slr0574"; Desc "[Q] COG2124 Cytochrome P450"; Evalue 1e-42; Identity 26% (116/445); Hit 1;
Ado_T000044	kegg	similarity	54	489	Accession "rcu:RCOM 0659440"; Desc "Ent-kaurenoic acid oxidase, putative (EC:1.14.13.79)"; Evalue 2e-97; Identity 37% (164/441); Hit 3;
Ado_T000044	nr	similarity	48	514	Accession "XP 004976419"; Desc "PREDICTED: ent-kaurenoic acid oxidase 1-like [Setaria italica]"; Evalue 0.0; Identity 80% (377/468); Hit 1;
Ado_T000044	pfam	locus	.	.	text "p450"
Ado_T000044	pfam	similarity	74	489	Accession "PF00067"; Desc "pfam00067, p450, Cytochrome P450"; Evalue 3e-55; Identity 25% (115/447); Hit 1;
Ado_T000044	smart	similarity	.	.
Ado_T000044	trEST_AutoFACT	similarity	.	.
Ado_T000044	uniref100	similarity	48	489	Accession "UniRef100 F2DIX6"; Desc "Predicted protein n=1 Tax=Hordeum vulgare subsp. vulgare RepID=F2DIX6 HORVD"; Evalue 0.0; Identity 65% (291/447); Hit 4;
Ado_T000045	AutoFACT	GO	.	.	text "GO:0019787|small conjugating protein ligase activity|IEA; GO:0043687|post-translational protein modification|IEA; GO:0051246|regulation of protein metabolic process|IEA"
Ado_T000045	AutoFACT	function	.	.	text "Posttranslational modification, protein turnover, chaperones"
Ado_T000045	AutoFACT	locus	.	.	text "umc107a(croc)"
Ado_T000045	AutoFACT	similarity	1	201	Accession "Contig10019"; Desc "Ubiquitin-conjugating enzyme E2 variant 1 n=2 Tax=Zea mays RepID=B6SGI3 MAIZE"; Evalue "6e-89"; Identity "88% (125/142)"; Hit 1;
Ado_T000045	cog	function	.	.	text "Posttranslational modification, protein turnover, chaperones"
Ado_T000045	cog	similarity	78	200	Accession "SPCC338.05c"; Desc "[O] COG5078 Ubiquitin-protein ligase"; Evalue 1e-39; Identity 48% (60/123); Hit 1;
Ado_T000045	kegg	locus	.	.	text "umc107a(croc)"
Ado_T000045	kegg	similarity	67	200	Accession "zma:100192908"; Desc "umc107a(croc) LOC100192908 K10704 ubiquitin-conjugating enzyme E2 variant"; Evalue 1e-84; Identity 88% (119/134); Hit 2;
Ado_T000045	nr	similarity	58	200	Accession "XP 004981997"; Desc "PREDICTED: ubiquitin-conjugating enzyme E2 variant 1A-like [Setaria italica]"; Evalue 9e-91; Identity 88% (126/143); Hit 1;
Ado_T000045	pfam	locus	.	.	text "UQ con"
Ado_T000045	pfam	similarity	83	200	Accession "PF00179"; Desc "pfam00179, UQ con, Ubiquitin-conjugating enzyme"; Evalue 6e-14; Identity 32% (41/127); Hit 1;
Ado_T000045	smart	locus	.	.	text "UBCc"
Ado_T000045	smart	similarity	83	198	Accession "00212"; Desc "smart00212, UBCc, Ubiquitin-conjugating enzyme E2, catalytic domain homologues"; Evalue 2e-24; Identity 36% (42/116); Hit 1;
Ado_T000045	trEST_AutoFACT	similarity	.	.
Ado_T000045	uniref100	GO	.	.	text "GO:0019787|small conjugating protein ligase activity|IEA; GO:0043687|post-translational protein modification|IEA; GO:0051246|regulation of protein metabolic process|IEA"
Ado_T000045	uniref100	similarity	59	200	Accession "UniRef100 B6SGI3"; Desc "Ubiquitin-conjugating enzyme E2 variant 1 n=2 Tax=Zea mays RepID=B6SGI3 MAIZE"; Evalue 6e-89; Identity 88% (125/142); Hit 1;
Ado_T000046	AutoFACT	similarity	1	789	Accession "Contig1002"; Desc "Unassigned protein"; Evalue "0.0"; Identity "71% (551/767)"; Hit 0;
Ado_T000046	cog	similarity	.	.
Ado_T000046	kegg	locus	.	.	text "SORBIDRAFT 01g047320"
Ado_T000046	kegg	similarity	22	789	Accession "sbi:SORBI 01g047320"; Desc "SORBIDRAFT 01g047320 hypothetical protein"; Evalue 0.0; Identity 67% (520/769); Hit 0;
Ado_T000046	nr	similarity	22	789	Accession "XP 004985737"; Desc "PREDICTED: uncharacterized protein LOC101773518 isoform X1 [Setaria italica]"; Evalue 0.0; Identity 82% (634/769); Hit 0;
Ado_T000046	pfam	similarity	.	.
Ado_T000046	smart	similarity	.	.
Ado_T000046	trEST_AutoFACT	similarity	.	.
Ado_T000046	uniref100	similarity	23	789	Accession "UniRef100 I1H9U4"; Desc "Uncharacterized protein n=1 Tax=Brachypodium distachyon RepID=I1H9U4 BRADI"; Evalue 0.0; Identity 71% (551/767); Hit 0;
Ado_T000047	AutoFACT	similarity	1	923	Accession "Contig10021"; Desc "PREDICTED: thaumatin-like protein 1-like [Setaria italica]"; Evalue "1e-139"; Identity "80% (203/253)"; Hit 1;
Ado_T000047	cog	similarity	.	.
Ado_T000047	kegg	similarity	585	821	Accession "zma:100283065"; Desc "thaumatin-like protein 1"; Evalue 1e-133; Identity 81% (193/238); Hit 3;
Ado_T000047	nr	similarity	585	837	Accession "XP 004985030"; Desc "PREDICTED: thaumatin-like protein 1-like [Setaria italica]"; Evalue 1e-139; Identity 80% (203/253); Hit 1;
Ado_T000047	pfam	locus	.	.	text "Thaumatin"
Ado_T000047	pfam	similarity	593	809	Accession "PF00314"; Desc "pfam00314, Thaumatin, Thaumatin family"; Evalue 1e-115; Identity 58% (128/219); Hit 1;
Ado_T000047	smart	locus	.	.	text "THN"
Ado_T000047	smart	similarity	593	813	Accession "00205"; Desc "smart00205, THN, Thaumatin family"; Evalue 1e-95; Identity 55% (124/224); Hit 1;
Ado_T000047	trEST_AutoFACT	similarity	.	.
Ado_T000047	uniref100	similarity	585	837	Accession "UniRef100 Q10P77"; Desc "Os03g0243900 protein n=1 Tax=Oryza sativa Japonica Group RepID=Q10P77 ORYSJ"; Evalue 1e-136; Identity 78% (197/252); Hit 1;
Ado_T000048	AutoFACT	similarity	1	453	Accession "k49 f 3427502"; Desc "ribosomal protein-like [Oryza sativa Japonica Group] >gi|51091811|dbj|BAD36606.1| ribosomal protein-like [Oryza sativa Japonica Group]"; Evalue "3e-81"; Identity "48% (145/302)"; Hit 1;
Ado_T000048	cog	similarity	.	.
Ado_T000048	kegg	locus	.	.	text "Os11g0282700"
Ado_T000048	kegg	similarity	65	409	Accession "osa:4350282"; Desc "Os11g0282700 hypothetical protein"; Evalue 1e-43; Identity 31% (117/366); Hit 0;
Ado_T000048	nr	similarity	127	412	Accession "BAD36577"; Desc "ribosomal protein-like [Oryza sativa Japonica Group] >gi|51091811|dbj|BAD36606.1| ribosomal protein-like [Oryza sativa Japonica Group]"; Evalue 3e-81; Identity 48% (145/302); Hit 1;
Ado_T000048	pfam	similarity	.	.
Ado_T000048	smart	similarity	.	.
Ado_T000048	trEST_AutoFACT	similarity	.	.
Ado_T000048	uniref100	similarity	127	412	Accession "UniRef100 Q69KD4"; Desc "Ribosomal protein-like n=2 Tax=Oryza sativa Japonica Group RepID=Q69KD4 ORYSJ"; Evalue 7e-80; Identity 48% (145/302); Hit 1;
Ado_T000049	AutoFACT	similarity	1	574	Accession "k49 f 3427516"; Desc "DUF1618 domain containing protein"; Evalue "3e-26"; Identity "33% (46/136)"; Hit 1;
Ado_T000049	cog	similarity	.	.
Ado_T000049	kegg	locus	.	.	text "Os12g0529200"
Ado_T000049	kegg	similarity	122	546	Accession "osa:4352395"; Desc "Os12g0529200 hypothetical protein"; Evalue 4e-85; Identity 39% (179/449); Hit 0;
Ado_T000049	nr	similarity	115	546	Accession "XP 003561872"; Desc "PREDICTED: uncharacterized protein LOC100837753 [Brachypodium distachyon]"; Evalue 4e-89; Identity 40% (180/445); Hit 4;
Ado_T000049	pfam	locus	.	.	text "DUF1618"
Ado_T000049	pfam	similarity	182	315	Accession "PF07762"; Desc "pfam07762, DUF1618, Protein of unknown function (DUF1618)"; Evalue 3e-26; Identity 33% (46/136); Hit 1;
Ado_T000049	smart	similarity	.	.
Ado_T000049	trEST_AutoFACT	similarity	.	.
Ado_T000049	uniref100	similarity	80	546	Accession "UniRef100 I1R6T3"; Desc "Uncharacterized protein n=1 Tax=Oryza glaberrima RepID=I1R6T3 ORYGL"; Evalue 1e-89; Identity 38% (188/491); Hit 0;
Ado_T000050	AutoFACT	similarity	1	378	Accession "k49 f 3427536"; Desc "Tetraspannin domain containing protein"; Evalue "5e-40"; Identity "18% (48/261)"; Hit 1;
Ado_T000050	cog	similarity	.	.
Ado_T000050	kegg	similarity	18	297	Accession "zma:542202"; Desc "senescence-associated protein DH"; Evalue 1e-125; Identity 64% (181/279); Hit 3;
Ado_T000050	nr	similarity	18	297	Accession "NP 001061921"; Desc "Os08g0443800 [Oryza sativa Japonica Group] >gi|42407435|dbj|BAD10042.1| putative senescence-associated protein [Oryza sativa Japonica Group] >gi|113623890|dbj|BAF23835.1| Os08g0443800 [Oryza sativa Japonica Group] >gi|215766774|dbj|BAG99002.1| unnamed protein product [Oryza sativa Japonica Group]"; Evalue 1e-139; Identity 69% (194/279); Hit 0;
Ado_T000050	pfam	locus	.	.	text "Tetraspannin"
Ado_T000050	pfam	similarity	22	277	Accession "PF00335"; Desc "pfam00335, Tetraspannin, Tetraspanin family"; Evalue 5e-40; Identity 18% (48/261); Hit 1;
Ado_T000050	smart	similarity	.	.
Ado_T000050	trEST_AutoFACT	similarity	.	.
Ado_T000050	uniref100	similarity	18	297	Accession "UniRef100 Q6Z8Q8"; Desc "Os08g0443800 protein n=2 Tax=Oryza sativa RepID=Q6Z8Q8 ORYSJ"; Evalue 1e-137; Identity 69% (194/279); Hit 1;
Ado_T000051	AutoFACT	GO	.	.	text "GO:0005840|ribosome|IEA"
Ado_T000051	AutoFACT	similarity	1	397	Accession "Contig10022"; Desc "50S ribosomal protein L40 n=1 Tax=Zea mays RepID=B6TQD5 MAIZE"; Evalue "9e-30"; Identity "60% (67/111)"; Hit 3;
Ado_T000051	cog	similarity	.	.
Ado_T000051	kegg	similarity	51	161	Accession "zma:100280791"; Desc "50S ribosomal protein L40"; Evalue 3e-30; Identity 60% (67/111); Hit 3;
Ado_T000051	nr	similarity	51	161	Accession "XP 002457658"; Desc "hypothetical protein SORBIDRAFT 03g011310 [Sorghum bicolor] >gi|241929633|gb|EES02778.1| hypothetical protein SORBIDRAFT 03g011310 [Sorghum bicolor]"; Evalue 5e-32; Identity 59% (66/111); Hit 0;
Ado_T000051	pfam	similarity	.	.
Ado_T000051	smart	similarity	.	.
Ado_T000051	trEST_AutoFACT	similarity	.	.
Ado_T000051	uniref100	GO	.	.	text "GO:0005840|ribosome|IEA"
Ado_T000051	uniref100	similarity	51	161	Accession "UniRef100 B6TQD5"; Desc "50S ribosomal protein L40 n=1 Tax=Zea mays RepID=B6TQD5 MAIZE"; Evalue 9e-30; Identity 60% (67/111); Hit 3;
Ado_T000052	AutoFACT	similarity	1	213	Accession "k49 f 3427585"; Desc "Atrophin-1 multi-domain protein"; Evalue "1e-13"; Identity "21% (59/276)"; Hit 1;
Ado_T000052	cog	similarity	.	.
Ado_T000052	kegg	locus	.	.	text "SORBIDRAFT 04g001750"
Ado_T000052	kegg	similarity	2	208	Accession "sbi:SORBI 04g001750"; Desc "SORBIDRAFT 04g001750 hypothetical protein"; Evalue 1e-15; Identity 34% (78/227); Hit 0;
Ado_T000052	nr	similarity	2	212	Accession "XP 004954746"; Desc "PREDICTED: protein kintoun-like [Setaria italica]"; Evalue 2e-45; Identity 47% (117/246); Hit 1;
Ado_T000052	pfam	locus	.	.	text "Atrophin-1"
Ado_T000052	pfam	similarity	0	209	Accession "PF03154"; Desc "pfam03154, Atrophin-1, Atrophin-1 family"; Evalue 1e-13; Identity 21% (59/276); Hit 1;
Ado_T000052	pfam2	locus	.	.	text "FAP"
Ado_T000052	pfam2	similarity	0	69	Accession "PF07174"; Desc "pfam07174, FAP, Fibronectin-attachment protein (FAP)"; Evalue 4e-13; Identity 39% (27/69); Hit 2;
Ado_T000052	smart	similarity	.	.
Ado_T000052	trEST_AutoFACT	similarity	.	.
Ado_T000052	uniref100	similarity	38	211	Accession "UniRef100 A2X096"; Desc "Putative uncharacterized protein n=2 Tax=Oryza sativa RepID=A2X096 ORYSI"; Evalue 3e-29; Identity 44% (85/189); Hit 0;
Ado_T000053	AutoFACT	similarity	1	423	Accession "k49 f 3427646"; Desc "SEP multi-domain protein"; Evalue "6e-25"; Identity "44% (33/75)"; Hit 1;
Ado_T000053	cog	similarity	100	362	Accession "SPAC343.09"; Desc ""; Evalue 4e-25; Identity 28% (87/303); Hit 0;
Ado_T000053	kegg	similarity	99	395	Accession "zma:100283360"; Desc "UBA and UBX domain-containing protein"; Evalue 1e-120; Identity 61% (191/312); Hit 2;
Ado_T000053	nr	similarity	99	395	Accession "XP 003579921"; Desc "PREDICTED: UBA and UBX domain-containing protein At4g15410-like [Brachypodium distachyon]"; Evalue 1e-134; Identity 64% (200/308); Hit 0;
Ado_T000053	pfam	locus	.	.	text "SEP"
Ado_T000053	pfam	similarity	210	284	Accession "PF08059"; Desc "pfam08059, SEP, SEP domain"; Evalue 6e-25; Identity 44% (33/75); Hit 1;
Ado_T000053	pfam2	locus	.	.	text "UBX"
Ado_T000053	pfam2	similarity	99	174	Accession "PF00789"; Desc "pfam00789, UBX, UBX domain"; Evalue 2e-14; Identity 29% (23/77); Hit 2;
Ado_T000053	smart	locus	.	.	text "SEP"
Ado_T000053	smart	similarity	197	290	Accession "00553"; Desc "smart00553, SEP, Domain present in Saccharomyces cerevisiae Shp1, Drosophila melanogaster eyes closed gene (eyc), and vertebrate p47"; Evalue 1e-26; Identity 41% (39/94); Hit 1;
Ado_T000053	trEST_AutoFACT	similarity	.	.
Ado_T000053	uniref100	similarity	99	392	Accession "UniRef100 Q7XMZ4"; Desc "OSJNBa0060P14.10 protein n=2 Tax=Oryza sativa RepID=Q7XMZ4 ORYSJ"; Evalue 1e-126; Identity 61% (205/336); Hit 3;
Ado_T000054	AutoFACT	similarity	1	214	Accession "k49 f 3427677"; Desc "TT ORF1 domain containing protein"; Evalue "2e-11"; Identity "42% (25/59)"; Hit 1;
Ado_T000054	cog	similarity	.	.
Ado_T000054	kegg	locus	.	.	text "SORBIDRAFT 09g003110"
Ado_T000054	kegg	similarity	15	118	Accession "sbi:SORBI 09g003110"; Desc "SORBIDRAFT 09g003110 hypothetical protein"; Evalue 1e-15; Identity 45% (49/107); Hit 0;
Ado_T000054	nr	similarity	15	118	Accession "XP 002439247"; Desc "hypothetical protein SORBIDRAFT 09g003110 [Sorghum bicolor] >gi|241944532|gb|EES17677.1| hypothetical protein SORBIDRAFT 09g003110 [Sorghum bicolor]"; Evalue 1e-16; Identity 45% (49/107); Hit 0;
Ado_T000054	pfam	locus	.	.	text "TT ORF1"
Ado_T000054	pfam	similarity	31	90	Accession "PF02956"; Desc "pfam02956, TT ORF1, TT viral orf 1"; Evalue 2e-11; Identity 42% (25/59); Hit 1;
Ado_T000054	smart	similarity	.	.
Ado_T000054	trEST_AutoFACT	similarity	.	.
Ado_T000054	uniref100	similarity	4	118	Accession "UniRef100 F2CUG3"; Desc "Predicted protein n=1 Tax=Hordeum vulgare subsp. vulgare RepID=F2CUG3 HORVD"; Evalue 2e-12; Identity 34% (49/141); Hit 2;
Ado_T000055	AutoFACT	similarity	1	224	Accession "k49 f 3427808"; Desc "Unassigned protein"; Evalue ""; Identity ""; Hit ;
Ado_T000055	cog	similarity	.	.
Ado_T000055	kegg	locus	.	.	text "SORBIDRAFT 01g034110"
Ado_T000055	kegg	similarity	90	223	Accession "sbi:SORBI 01g034110"; Desc "SORBIDRAFT 01g034110 hypothetical protein"; Evalue 5e-42; Identity 65% (93/143); Hit 0;
Ado_T000055	nr	similarity	90	223	Accession "XP 004984245"; Desc "PREDICTED: zinc finger protein STAMENLESS 1-like [Setaria italica]"; Evalue 5e-54; Identity 70% (98/139); Hit 1;
Ado_T000055	pfam	similarity	.	.
Ado_T000055	smart	similarity	.	.
Ado_T000055	trEST_AutoFACT	similarity	.	.
Ado_T000055	uniref100	GO	.	.	text "GO:0005622|intracellular|IEA; GO:0008270|zinc ion binding|IEA"
Ado_T000055	uniref100	similarity	90	223	Accession "UniRef100 C5WYM3"; Desc "Putative uncharacterized protein Sb01g034110 n=1 Tax=Sorghum bicolor RepID=C5WYM3 SORBI"; Evalue 2e-41; Identity 65% (93/143); Hit 0;
Ado_T000056	AutoFACT	similarity	1	307	Accession "k49 f 3427861"; Desc "DUF566 domain containing protein"; Evalue "8e-11"; Identity "23% (32/138)"; Hit 1;
Ado_T000056	cog	similarity	.	.
Ado_T000056	kegg	similarity	26	216	Accession "zma:100275445"; Desc "hypothetical protein LOC100275445"; Evalue 2e-64; Identity 62% (118/190); Hit 0;
Ado_T000056	nr	similarity	26	216	Accession "XP 004966415"; Desc "PREDICTED: uncharacterized protein LOC101777715 [Setaria italica]"; Evalue 3e-66; Identity 62% (124/198); Hit 1;
Ado_T000056	pfam	locus	.	.	text "DUF566"
Ado_T000056	pfam	similarity	4	142	Accession "PF04484"; Desc "pfam04484, DUF566, Family of unknown function (DUF566)"; Evalue 8e-11; Identity 23% (32/138); Hit 1;
Ado_T000056	smart	similarity	.	.
Ado_T000056	trEST_AutoFACT	similarity	.	.
Ado_T000056	uniref100	similarity	26	215	Accession "UniRef100 F2CX62"; Desc "Predicted protein n=1 Tax=Hordeum vulgare subsp. vulgare RepID=F2CX62 HORVD"; Evalue 2e-57; Identity 59% (115/194); Hit 3;
Ado_T000057	AutoFACT	similarity	1	181	Accession "Contig10025"; Desc "Lin0512 fam domain containing protein"; Evalue "1e-44"; Identity "50% (53/106)"; Hit 1;
Ado_T000057	cog	similarity	1	105	Accession "lin0512"; Desc ""; Evalue 4e-17; Identity 40% (42/105); Hit 0;
Ado_T000057	kegg	locus	.	.	text "Os01g0613300"
Ado_T000057	kegg	similarity	1	125	Accession "osa:4325323"; Desc "Os01g0613300 hypothetical protein"; Evalue 7e-65; Identity 81% (102/125); Hit 0;
Ado_T000057	nr	similarity	1	138	Accession "XP 004969156"; Desc "PREDICTED: uncharacterized protein LOC101762190 [Setaria italica]"; Evalue 6e-70; Identity 79% (110/138); Hit 1;
Ado_T000057	pfam	locus	.	.	text "Lin0512 fam"
Ado_T000057	pfam	similarity	1	106	Accession "PF09585"; Desc "pfam09585, Lin0512 fam, Conserved hypothetical protein (Lin0512 fam)"; Evalue 1e-44; Identity 50% (53/106); Hit 1;
Ado_T000057	smart	similarity	.	.
Ado_T000057	trEST_AutoFACT	similarity	.	.
Ado_T000057	uniref100	similarity	1	125	Accession "UniRef100 C4JC68"; Desc "Putative uncharacterized protein n=1 Tax=Zea mays RepID=C4JC68 MAIZE"; Evalue 2e-66; Identity 84% (105/125); Hit 0;
Ado_T000058	AutoFACT	function	.	.	text "General function prediction only"
Ado_T000058	AutoFACT	similarity	1	316	Accession "k49 f 3428048"; Desc "PREDICTED: GTP-binding protein YPTM1-like [Setaria italica]"; Evalue "1e-136"; Identity "93% (196/209)"; Hit 1;
Ado_T000058	cog	function	.	.	text "General function prediction only"
Ado_T000058	cog	similarity	67	272	Accession "SPBC1703.10"; Desc "[R] COG1100 GTPase SAR1 and related small G proteins"; Evalue 3e-89; Identity 63% (131/206); Hit 1;
Ado_T000058	kegg	locus	.	.	text "ypt1"
Ado_T000058	kegg	similarity	65	272	Accession "zma:542531"; Desc "ypt1 ypt homolog1"; Evalue 1e-130; Identity 87% (183/208); Hit 2;
Ado_T000058	nr	similarity	65	272	Accession "XP 004975711"; Desc "PREDICTED: GTP-binding protein YPTM1-like [Setaria italica]"; Evalue 1e-136; Identity 93% (196/209); Hit 1;
Ado_T000058	pfam	locus	.	.	text "Ras"
Ado_T000058	pfam	similarity	102	263	Accession "PF00071"; Desc "pfam00071, Ras, Ras family"; Evalue 5e-95; Identity 56% (92/162); Hit 1;
Ado_T000058	pfam2	locus	.	.	text "Miro"
Ado_T000058	pfam2	similarity	150	263	Accession "PF08477"; Desc "pfam08477, Miro, Miro-like protein"; Evalue 6e-20; Identity 31% (36/116); Hit 2;
Ado_T000058	pfam3	locus	.	.	text "Arf"
Ado_T000058	pfam3	similarity	145	264	Accession "PF00025"; Desc "pfam00025, Arf, ADP-ribosylation factor family"; Evalue 2e-11; Identity 25% (31/121); Hit 3;
Ado_T000058	smart	locus	.	.	text "RAB"
Ado_T000058	smart	similarity	102	264	Accession "00175"; Desc "smart00175, RAB, Rab subfamily of small GTPases"; Evalue 1e-101; Identity 59% (97/163); Hit 1;
Ado_T000058	smart2	locus	.	.	text "RAS"
Ado_T000058	smart2	similarity	101	264	Accession "00173"; Desc "smart00173, RAS, Ras subfamily of RAS small GTPases"; Evalue 1e-46; Identity 42% (70/165); Hit 2;
Ado_T000058	smart3	locus	.	.	text "small GTPase"
Ado_T000058	smart3	similarity	101	264	Accession "00010"; Desc "smart00010, small GTPase, Small GTPase of the Ras superfamily ill-defined subfamily"; Evalue 3e-46; Identity 43% (71/165); Hit 3;
Ado_T000058	smart4	locus	.	.	text "RHO"
Ado_T000058	smart4	similarity	102	262	Accession "00174"; Desc "smart00174, RHO, Rho (Ras homology) subfamily of Ras-like small GTPases"; Evalue 9e-34; Identity 32% (58/179); Hit 4;
Ado_T000058	trEST_AutoFACT	similarity	.	.
Ado_T000058	uniref100	GO	.	.	text "GO:0000166|nucleotide binding|IEA; GO:0005525|GTP binding|IEA; GO:0007264|small GTPase mediated signal transduction|IEA; GO:0015031|protein transport|IEA"
Ado_T000058	uniref100	similarity	65	272	Accession "UniRef100 A2T1D7"; Desc "Small GTP binding protein Rab1A n=1 Tax=Saccharum officinarum RepID=A2T1D7 SACOF"; Evalue 1e-132; Identity 92% (192/208); Hit 2;
Ado_T000059	AutoFACT	similarity	1	144	Accession "k49 f 3428055"; Desc "Unassigned protein"; Evalue "6e-12"; Identity "90% (27/30)"; Hit 0;
Ado_T000059	cog	similarity	.	.
Ado_T000059	kegg	similarity	.	.
Ado_T000059	nr	similarity	114	144	Accession "ACR37118"; Desc "unknown [Zea mays]"; Evalue 6e-12; Identity 90% (27/30); Hit 0;
Ado_T000059	pfam	similarity	.	.
Ado_T000059	smart	similarity	.	.
Ado_T000059	trEST_AutoFACT	similarity	.	.
Ado_T000059	uniref100	similarity	.	.
Ado_T000060	AutoFACT	similarity	1	526	Accession "k49 f 3428088"; Desc "Unassigned protein"; Evalue ""; Identity ""; Hit ;
Ado_T000060	cog	similarity	.	.
Ado_T000060	kegg	locus	.	.	text "SORBIDRAFT 08g019800"
Ado_T000060	kegg	similarity	6	526	Accession "sbi:SORBI 08g019800"; Desc "SORBIDRAFT 08g019800 hypothetical protein"; Evalue 0.0; Identity 70% (364/520); Hit 0;
Ado_T000060	nr	similarity	0	525	Accession "XP 003579214"; Desc "PREDICTED: uncharacterized protein LOC100844828, partial [Brachypodium distachyon]"; Evalue 0.0; Identity 59% (311/525); Hit 3;
Ado_T000060	pfam	similarity	.	.
Ado_T000060	smart	similarity	.	.
Ado_T000060	trEST_AutoFACT	similarity	.	.
Ado_T000060	uniref100	similarity	6	526	Accession "UniRef100 C5YQW0"; Desc "Putative uncharacterized protein Sb08g019800 n=1 Tax=Sorghum bicolor RepID=C5YQW0 SORBI"; Evalue 0.0; Identity 70% (364/520); Hit 0;
Ado_T000061	AutoFACT	similarity	1	131	Accession "k49 f 3428148"; Desc "Unassigned protein"; Evalue ""; Identity ""; Hit ;
Ado_T000061	cog	function	.	.	text "General function prediction only"
Ado_T000061	cog	similarity	70	130	Accession "YDR339c"; Desc "[R] COG1412 Uncharacterized proteins of PilT N-term./Vapc superfamily"; Evalue 1e-21; Identity 62% (38/61); Hit 1;
Ado_T000061	kegg	similarity	34	130	Accession "rcu:RCOM 1447280"; Desc "Protein C14orf111, putative"; Evalue 8e-38; Identity 70% (68/97); Hit 4;
Ado_T000061	nr	similarity	14	130	Accession "AFW85758"; Desc "hypothetical protein ZEAMMB73 573811 [Zea mays]"; Evalue 2e-50; Identity 73% (86/117); Hit 0;
Ado_T000061	pfam	similarity	.	.
Ado_T000061	smart	similarity	.	.
Ado_T000061	trEST_AutoFACT	similarity	.	.
Ado_T000061	uniref100	similarity	34	130	Accession "UniRef100 Q5VMX2"; Desc "Os06g0158600 protein n=2 Tax=Oryza sativa RepID=Q5VMX2 ORYSJ"; Evalue 3e-45; Identity 80% (78/97); Hit 2;
Ado_T000062	AutoFACT	similarity	1	309	Accession "k49 f 3428172"; Desc "Unassigned protein"; Evalue ""; Identity ""; Hit ;
Ado_T000062	cog	similarity	.	.
Ado_T000062	kegg	locus	.	.	text "SORBIDRAFT 06g027640"
Ado_T000062	kegg	similarity	72	146	Accession "sbi:SORBI 06g027640"; Desc "SORBIDRAFT 06g027640 hypothetical protein"; Evalue 3e-34; Identity 76% (60/78); Hit 0;
Ado_T000062	nr	similarity	72	145	Accession "XP 004976709"; Desc "PREDICTED: uncharacterized protein LOC101779940 [Setaria italica]"; Evalue 2e-36; Identity 83% (62/74); Hit 1;
Ado_T000062	pfam	similarity	.	.
Ado_T000062	smart	similarity	.	.
Ado_T000062	trEST_AutoFACT	similarity	.	.
Ado_T000062	uniref100	similarity	72	146	Accession "UniRef100 F2ECV4"; Desc "Predicted protein n=1 Tax=Hordeum vulgare subsp. vulgare RepID=F2ECV4 HORVD"; Evalue 2e-25; Identity 70% (53/75); Hit 4;
Ado_T000063	AutoFACT	similarity	1	878	Accession "k49 f 3428210"; Desc "PREDICTED: wall-associated receptor kinase 4-like [Setaria italica]"; Evalue "0.0"; Identity "62% (507/814)"; Hit 4;
Ado_T000063	cog	similarity	452	661	Accession "YAR019c"; Desc "[RTKL] COG0515 Serine/threonine protein kinase"; Evalue 4e-18; Identity 29% (64/214); Hit 1;
Ado_T000063	kegg	similarity	10	814	Accession "zma:100281403"; Desc "WAK111 - OsWAK receptor-like protein kinase"; Evalue 0.0; Identity 58% (476/809); Hit 1;
Ado_T000063	nr	similarity	1	807	Accession "XP 004977865"; Desc "PREDICTED: wall-associated receptor kinase 4-like [Setaria italica]"; Evalue 0.0; Identity 62% (507/814); Hit 4;
Ado_T000063	pfam	locus	.	.	text "Pkinase"
Ado_T000063	pfam	similarity	477	739	Accession "PF00069"; Desc "pfam00069, Pkinase, Protein kinase domain"; Evalue 4e-43; Identity 30% (84/273); Hit 1;
Ado_T000063	pfam2	locus	.	.	text "Pkinase Tyr"
Ado_T000063	pfam2	similarity	478	743	Accession "PF07714"; Desc "pfam07714, Pkinase Tyr, Protein tyrosine kinase"; Evalue 7e-36; Identity 29% (82/279); Hit 2;
Ado_T000063	pfam3	locus	.	.	text "GUB WAK bind"
Ado_T000063	pfam3	similarity	195	257	Accession "PF13947"; Desc "pfam13947, GUB WAK bind, Wall-associated receptor kinase galacturonan-binding"; Evalue 4e-13; Identity 35% (23/65); Hit 3;
Ado_T000063	smart	locus	.	.	text "STYKc"
Ado_T000063	smart	similarity	476	743	Accession "00221"; Desc "smart00221, STYKc, Protein kinase unclassified specificity"; Evalue 7e-45; Identity 29% (81/278); Hit 1;
Ado_T000063	smart2	locus	.	.	text "TyrKc"
Ado_T000063	smart2	similarity	476	743	Accession "00219"; Desc "smart00219, TyrKc, Tyrosine kinase, catalytic domain"; Evalue 2e-44; Identity 27% (77/278); Hit 2;
Ado_T000063	smart3	locus	.	.	text "S TKc"
Ado_T000063	smart3	similarity	477	746	Accession "00220"; Desc "smart00220, S TKc, Serine/Threonine protein kinases, catalytic domain"; Evalue 8e-44; Identity 28% (77/272); Hit 3;
Ado_T000063	trEST_AutoFACT	similarity	.	.
Ado_T000063	uniref100	similarity	1	814	Accession "UniRef100 Q01KX2"; Desc "H0211A12.2 protein n=3 Tax=Oryza sativa RepID=Q01KX2 ORYSA"; Evalue 0.0; Identity 61% (506/817); Hit 1;
Ado_T000064	AutoFACT	similarity	1	642	Accession "k49 f 3428331"; Desc "MATH domain containing protein"; Evalue "7e-14"; Identity "31% (26/82)"; Hit 1;
Ado_T000064	cog	similarity	.	.
Ado_T000064	kegg	locus	.	.	text "SORBIDRAFT 01g019200"
Ado_T000064	kegg	similarity	60	279	Accession "sbi:SORBI 01g019200"; Desc "SORBIDRAFT 01g019200 hypothetical protein"; Evalue 1e-120; Identity 72% (159/220); Hit 0;
Ado_T000064	nr	similarity	60	279	Accession "XP 004982860"; Desc "PREDICTED: uncharacterized protein LOC101758645 [Setaria italica]"; Evalue 1e-143; Identity 80% (176/220); Hit 1;
Ado_T000064	pfam	similarity	.	.
Ado_T000064	smart	locus	.	.	text "MATH"
Ado_T000064	smart	similarity	93	175	Accession "00061"; Desc "smart00061, MATH, meprin and TRAF homology"; Evalue 7e-14; Identity 31% (26/82); Hit 1;
Ado_T000064	trEST_AutoFACT	similarity	.	.
Ado_T000064	uniref100	similarity	60	279	Accession "UniRef100 C5WYE2"; Desc "Putative uncharacterized protein Sb01g019200 n=1 Tax=Sorghum bicolor RepID=C5WYE2 SORBI"; Evalue 1e-120; Identity 72% (159/220); Hit 0;
Ado_T000065	AutoFACT	similarity	1	444	Accession "k49 f 3428352"; Desc "Ribosomal L37 domain containing protein"; Evalue "4e-28"; Identity "37% (32/85)"; Hit 1;
Ado_T000065	cog	similarity	.	.
Ado_T000065	kegg	locus	.	.	text "SORBIDRAFT 02g040360"
Ado_T000065	kegg	similarity	176	307	Accession "sbi:SORBI 02g040360"; Desc "SORBIDRAFT 02g040360 hypothetical protein"; Evalue 1e-62; Identity 75% (99/131); Hit 0;
Ado_T000065	nr	similarity	176	307	Accession "XP 002463239"; Desc "hypothetical protein SORBIDRAFT 02g040360 [Sorghum bicolor] >gi|241926616|gb|EER99760.1| hypothetical protein SORBIDRAFT 02g040360 [Sorghum bicolor]"; Evalue 2e-63; Identity 75% (99/131); Hit 0;
Ado_T000065	pfam	locus	.	.	text "Ribosomal L37"
Ado_T000065	pfam	similarity	221	306	Accession "PF08561"; Desc "pfam08561, Ribosomal L37, Mitochondrial ribosomal protein L37"; Evalue 4e-28; Identity 37% (32/85); Hit 1;
Ado_T000065	smart	similarity	.	.
Ado_T000065	trEST_AutoFACT	similarity	.	.
Ado_T000065	uniref100	similarity	176	307	Accession "UniRef100 C5X387"; Desc "Putative uncharacterized protein Sb02g040360 n=1 Tax=Sorghum bicolor RepID=C5X387 SORBI"; Evalue 4e-62; Identity 75% (99/131); Hit 0;
Ado_T000066	AutoFACT	similarity	1	736	Accession "k49 f 3428388"; Desc "NBS-LRR disease resistance protein homologue [Hordeum vulgare]"; Evalue "0.0"; Identity "57% (434/758)"; Hit 3;
Ado_T000066	cog	similarity	.	.
Ado_T000066	kegg	locus	.	.	text "SORBIDRAFT 05g005285"
Ado_T000066	kegg	similarity	0	736	Accession "sbi:SORBI 05g005285"; Desc "SORBIDRAFT 05g005285 hypothetical protein"; Evalue 0.0; Identity 71% (542/759); Hit 0;
Ado_T000066	nr	similarity	0	736	Accession "CAD45031"; Desc "NBS-LRR disease resistance protein homologue [Hordeum vulgare]"; Evalue 0.0; Identity 57% (434/758); Hit 3;
Ado_T000066	pfam	locus	.	.	text "NB-ARC"
Ado_T000066	pfam	similarity	342	625	Accession "PF00931"; Desc "pfam00931, NB-ARC, NB-ARC domain"; Evalue 7e-63; Identity 36% (105/290); Hit 1;
Ado_T000066	smart	similarity	.	.
Ado_T000066	trEST_AutoFACT	similarity	.	.
Ado_T000066	uniref100	GO	.	.	text "GO:0000166|nucleotide binding|IEA; GO:0005524|ATP binding|IEA; GO:0006915|apoptosis|IEA; GO:0006952|defense response|IEA"
Ado_T000066	uniref100	similarity	0	736	Accession "UniRef100 Q84KC4"; Desc "NBS-LRR disease resistance protein homologue (Fragment) n=1 Tax=Hordeum vulgare RepID=Q84KC4 HORVU"; Evalue 0.0; Identity 57% (434/758); Hit 2;
Ado_T000067	AutoFACT	similarity	1	552	Accession "k49 f 3428431"; Desc "Unassigned protein"; Evalue ""; Identity ""; Hit ;
Ado_T000067	cog	similarity	.	.
Ado_T000067	kegg	locus	.	.	text "SORBIDRAFT 01g021750"
Ado_T000067	kegg	similarity	0	385	Accession "sbi:SORBI 01g021750"; Desc "SORBIDRAFT 01g021750 hypothetical protein"; Evalue 1e-154; Identity 55% (215/386); Hit 0;
Ado_T000067	nr	similarity	0	385	Accession "XP 002467234"; Desc "hypothetical protein SORBIDRAFT 01g021750 [Sorghum bicolor] >gi|241921088|gb|EER94232.1| hypothetical protein SORBIDRAFT 01g021750 [Sorghum bicolor]"; Evalue 1e-154; Identity 55% (215/386); Hit 0;
Ado_T000067	pfam	similarity	.	.
Ado_T000067	smart	similarity	.	.
Ado_T000067	trEST_AutoFACT	similarity	.	.
Ado_T000067	uniref100	similarity	36	379	Accession "UniRef100 C7J7M2"; Desc "Os10g0351414 protein n=1 Tax=Oryza sativa Japonica Group RepID=C7J7M2 ORYSJ"; Evalue 1e-117; Identity 51% (177/343); Hit 4;
Ado_T000068	AutoFACT	similarity	1	197	Accession "k49 f 3428571"; Desc "PREDICTED: omega-hydroxypalmitate O-feruloyl transferase-like [Setaria italica]"; Evalue "7e-77"; Identity "82% (119/144)"; Hit 1;
Ado_T000068	cog	similarity	.	.
Ado_T000068	kegg	locus	.	.	text "SORBIDRAFT 03g008850"
Ado_T000068	kegg	similarity	53	197	Accession "sbi:SORBI 03g008850"; Desc "SORBIDRAFT 03g008850 hypothetical protein"; Evalue 9e-72; Identity 79% (116/146); Hit 0;
Ado_T000068	nr	similarity	53	197	Accession "XP 004967933"; Desc "PREDICTED: omega-hydroxypalmitate O-feruloyl transferase-like [Setaria italica]"; Evalue 7e-77; Identity 82% (119/144); Hit 1;
Ado_T000068	pfam	locus	.	.	text "Transferase"
Ado_T000068	pfam	similarity	67	197	Accession "PF02458"; Desc "pfam02458, Transferase, Transferase family"; Evalue 3e-24; Identity 38% (52/135); Hit 1;
Ado_T000068	smart	similarity	.	.
Ado_T000068	trEST_AutoFACT	similarity	.	.
Ado_T000068	uniref100	similarity	53	197	Accession "UniRef100 F2EGU4"; Desc "Predicted protein n=1 Tax=Hordeum vulgare subsp. vulgare RepID=F2EGU4 HORVD"; Evalue 5e-61; Identity 71% (105/146); Hit 2;
Ado_T000069	AutoFACT	similarity	1	207	Accession "Contig10033"; Desc "DUF3506 domain containing protein"; Evalue "3e-64"; Identity "52% (72/138)"; Hit 1;
Ado_T000069	cog	similarity	.	.
Ado_T000069	kegg	similarity	2	207	Accession "rcu:RCOM 1510790"; Desc "EXECUTER1 protein, chloroplast precursor, putative"; Evalue 3e-84; Identity 62% (133/212); Hit 4;
Ado_T000069	nr	similarity	1	207	Accession "XP 002455331"; Desc "hypothetical protein SORBIDRAFT 03g008590 [Sorghum bicolor] >gi|241927306|gb|EES00451.1| hypothetical protein SORBIDRAFT 03g008590 [Sorghum bicolor]"; Evalue 1e-143; Identity 96% (200/207); Hit 0;
Ado_T000069	pfam	locus	.	.	text "DUF3506"
Ado_T000069	pfam	similarity	8	134	Accession "PF12014"; Desc "pfam12014, DUF3506, Domain of unknown function (DUF3506)"; Evalue 3e-64; Identity 52% (72/138); Hit 1;
Ado_T000069	smart	similarity	.	.
Ado_T000069	trEST_AutoFACT	similarity	.	.
Ado_T000069	uniref100	similarity	1	207	Accession "UniRef100 C5XEZ4"; Desc "Putative uncharacterized protein Sb03g008590 n=1 Tax=Sorghum bicolor RepID=C5XEZ4 SORBI"; Evalue 1e-142; Identity 96% (200/207); Hit 0;
Ado_T000070	AutoFACT	similarity	1	276	Accession "k49 f 3428755"; Desc "DUF538 multi-domain protein"; Evalue "4e-33"; Identity "36% (40/111)"; Hit 1;
Ado_T000070	cog	similarity	.	.
Ado_T000070	kegg	locus	.	.	text "SORBIDRAFT 01g011400"
Ado_T000070	kegg	similarity	86	227	Accession "sbi:SORBI 01g011400"; Desc "SORBIDRAFT 01g011400 hypothetical protein"; Evalue 1e-88; Identity 87% (124/141); Hit 0;
Ado_T000070	nr	similarity	86	231	Accession "XP 004982111"; Desc "PREDICTED: uncharacterized protein LOC101768111 [Setaria italica]"; Evalue 3e-93; Identity 90% (131/145); Hit 1;
Ado_T000070	pfam	locus	.	.	text "DUF538"
Ado_T000070	pfam	similarity	118	227	Accession "PF04398"; Desc "pfam04398, DUF538, Protein of unknown function, DUF538"; Evalue 4e-33; Identity 36% (40/111); Hit 1;
Ado_T000070	pfam2	locus	.	.	text "Herpes BLLF1"
Ado_T000070	pfam2	similarity	88	261	Accession "PF05109"; Desc "pfam05109, Herpes BLLF1, Herpes virus major outer envelope glycoprotein (BLLF1)"; Evalue 4e-11; Identity 24% (44/177); Hit 2;
Ado_T000070	smart	similarity	.	.
Ado_T000070	trEST_AutoFACT	similarity	.	.
Ado_T000070	uniref100	similarity	86	230	Accession "UniRef100 F2DRL6"; Desc "Predicted protein n=1 Tax=Hordeum vulgare subsp. vulgare RepID=F2DRL6 HORVD"; Evalue 1e-84; Identity 83% (122/146); Hit 4;
Ado_T000071	AutoFACT	GO	.	.	text "GO:0005515|protein binding|IEA; GO:0008270|zinc ion binding|IEA; GO:0046872|metal ion binding|IEA"
Ado_T000071	AutoFACT	similarity	1	113	Accession "k49 f 3428865"; Desc "Anaphase-promoting complex subunit 11 n=1 Tax=Zea mays RepID=B6TKR6 MAIZE"; Evalue "2e-21"; Identity "100% (36/36)"; Hit 3;
Ado_T000071	cog	similarity	1	36	Accession "SPAC343.03"; Desc "[OD] COG5194 Component of SCF ubiquitin ligase and anaphase-promoting complex"; Evalue 3e-14; Identity 69% (25/36); Hit 1;
Ado_T000071	kegg	similarity	0	36	Accession "zma:100283699"; Desc "anaphase-promoting complex subunit 11"; Evalue 6e-22; Identity 100% (36/36); Hit 3;
Ado_T000071	nr	similarity	0	39	Accession "XP 002467993"; Desc "hypothetical protein SORBIDRAFT 01g037740 [Sorghum bicolor] >gi|241921847|gb|EER94991.1| hypothetical protein SORBIDRAFT 01g037740 [Sorghum bicolor]"; Evalue 2e-25; Identity 100% (39/39); Hit 0;
Ado_T000071	pfam	locus	.	.	text "zf-Apc11"
Ado_T000071	pfam	similarity	0	36	Accession "PF12861"; Desc "pfam12861, zf-Apc11, Anaphase-promoting complex subunit 11 RING-H2 finger"; Evalue 5e-21; Identity 64% (24/37); Hit 1;
Ado_T000071	pfam2	locus	.	.	text "zf-rbx1"
Ado_T000071	pfam2	similarity	0	35	Accession "PF12678"; Desc "pfam12678, zf-rbx1, RING-H2 zinc finger"; Evalue 2e-17; Identity 54% (19/35); Hit 2;
Ado_T000071	smart	similarity	.	.
Ado_T000071	trEST_AutoFACT	similarity	.	.
Ado_T000071	uniref100	GO	.	.	text "GO:0005515|protein binding|IEA; GO:0008270|zinc ion binding|IEA; GO:0046872|metal ion binding|IEA"
Ado_T000071	uniref100	similarity	0	36	Accession "UniRef100 B6TKR6"; Desc "Anaphase-promoting complex subunit 11 n=1 Tax=Zea mays RepID=B6TKR6 MAIZE"; Evalue 2e-21; Identity 100% (36/36); Hit 3;
Ado_T000072	AutoFACT	similarity	1	1843	Accession "k49 f 3428980"; Desc "retrotransposon protein, putative, unclassified [Oryza sativa Japonica Group]"; Evalue "0.0"; Identity "51% (853/1657)"; Hit 2;
Ado_T000072	cog	function	.	.	text "Replication, recombination and repair"
Ado_T000072	cog	similarity	170	1007	Accession "YIL082w-a 2"; Desc "[L] COG2801 Transposase and inactivated derivatives"; Evalue 1e-136; Identity 34% (301/882); Hit 1;
Ado_T000072	kegg	locus	.	.	text "Os04g0316700"
Ado_T000072	kegg	similarity	88	1690	Accession "osa:4335461"; Desc "Os04g0316700 hypothetical protein"; Evalue 0.0; Identity 51% (842/1646); Hit 0;
Ado_T000072	nr	similarity	101	1717	Accession "AAP53789"; Desc "retrotransposon protein, putative, unclassified [Oryza sativa Japonica Group]"; Evalue 0.0; Identity 51% (853/1657); Hit 2;
Ado_T000072	pfam	locus	.	.	text "RVT 1"
Ado_T000072	pfam	similarity	794	954	Accession "PF00078"; Desc "pfam00078, RVT 1, Reverse transcriptase (RNA-dependent DNA polymerase)"; Evalue 9e-30; Identity 28% (56/194); Hit 1;
Ado_T000072	pfam2	locus	.	.	text "rve"
Ado_T000072	pfam2	similarity	332	441	Accession "PF00665"; Desc "pfam00665, rve, Integrase core domain"; Evalue 1e-17; Identity 30% (34/111); Hit 2;
Ado_T000072	smart	similarity	.	.
Ado_T000072	trEST_AutoFACT	similarity	.	.
Ado_T000072	uniref100	similarity	101	1690	Accession "UniRef100 Q5JPZ2"; Desc "OSJNBa0004L19.22 protein n=1 Tax=Oryza sativa Japonica Group RepID=Q5JPZ2 ORYSJ"; Evalue 0.0; Identity 51% (842/1633); Hit 1;
Ado_T000073	AutoFACT	similarity	1	542	Accession "k49 f 3429020"; Desc "Asp multi-domain protein"; Evalue "1e-15"; Identity "23% (90/382)"; Hit 1;
Ado_T000073	cog	similarity	.	.
Ado_T000073	kegg	locus	.	.	text "Os03g0318400"
Ado_T000073	kegg	similarity	66	517	Accession "osa:4332658"; Desc "Os03g0318400 hypothetical protein"; Evalue 1e-101; Identity 43% (198/460); Hit 0;
Ado_T000073	nr	similarity	66	522	Accession "EMT16228"; Desc "Aspartic proteinase nepenthesin-1 [Aegilops tauschii]"; Evalue 1e-135; Identity 50% (231/462); Hit 2;
Ado_T000073	pfam	locus	.	.	text "Asp"
Ado_T000073	pfam	similarity	71	428	Accession "PF00026"; Desc "pfam00026, Asp, Eukaryotic aspartyl protease"; Evalue 1e-15; Identity 23% (90/382); Hit 1;
Ado_T000073	pfam2	locus	.	.	text "APC basic"
Ado_T000073	pfam2	similarity	144	450	Accession "PF05956"; Desc "pfam05956, APC basic, APC basic domain"; Evalue 4e-15; Identity 21% (71/327); Hit 2;
Ado_T000073	pfam3	locus	.	.	text "Herpes BLLF1"
Ado_T000073	pfam3	similarity	116	443	Accession "PF05109"; Desc "pfam05109, Herpes BLLF1, Herpes virus major outer envelope glycoprotein (BLLF1)"; Evalue 7e-13; Identity 21% (75/357); Hit 3;
Ado_T000073	smart	similarity	.	.
Ado_T000073	trEST_AutoFACT	similarity	.	.
Ado_T000073	uniref100	similarity	66	528	Accession "UniRef100 F2EJ82"; Desc "Predicted protein n=1 Tax=Hordeum vulgare subsp. vulgare RepID=F2EJ82 HORVD"; Evalue 1e-117; Identity 46% (224/481); Hit 2;
Ado_T000074	AutoFACT	similarity	1	288	Accession "Contig10035"; Desc "Cytosolic monodehydroascorbate reductase n=1 Tax=Oryza sativa Japonica Group RepID=Q9XFZ3 ORYSJ"; Evalue "1e-68"; Identity "92% (109/118)"; Hit 2;
Ado_T000074	cog	similarity	.	.
Ado_T000074	kegg	EC	.	.	text "1.6.5.4"
Ado_T000074	kegg	locus	.	.	text "Os09g0567300"
Ado_T000074	kegg	pathway	.	.	text " Ascorbate and aldarate metabolism Metabolic pathways"
Ado_T000074	kegg	similarity	171	288	Accession "osa:4347885"; Desc "Os09g0567300 hypothetical protein K08232 monodehydroascorbate reductase (NADH) [EC:1.6.5.4]"; Evalue 3e-69; Identity 92% (109/118); Hit 0;
Ado_T000074	nr	similarity	171	288	Accession "BAA77214"; Desc "cytosolic monodehydroascorbate reductase [Oryza sativa Japonica Group]"; Evalue 4e-70; Identity 92% (109/118); Hit 2;
Ado_T000074	pfam	similarity	.	.
Ado_T000074	smart	similarity	.	.
Ado_T000074	trEST_AutoFACT	similarity	.	.
Ado_T000074	uniref100	similarity	171	288	Accession "UniRef100 Q9XFZ3"; Desc "Cytosolic monodehydroascorbate reductase n=1 Tax=Oryza sativa Japonica Group RepID=Q9XFZ3 ORYSJ"; Evalue 1e-68; Identity 92% (109/118); Hit 2;
Ado_T000075	AutoFACT	similarity	1	160	Accession "k49 f 3429198"; Desc "Unassigned protein"; Evalue ""; Identity ""; Hit ;
Ado_T000075	cog	similarity	.	.
Ado_T000075	kegg	similarity	.	.
Ado_T000075	nr	similarity	18	151	Accession "XP 004973479"; Desc "PREDICTED: uncharacterized protein LOC101753436 [Setaria italica]"; Evalue 6e-19; Identity 41% (57/138); Hit 1;
Ado_T000075	pfam	similarity	.	.
Ado_T000075	smart	similarity	.	.
Ado_T000075	trEST_AutoFACT	similarity	.	.
Ado_T000075	uniref100	similarity	.	.
Ado_T000076	AutoFACT	similarity	1	321	Accession "Contig10038"; Desc "Cyclin N domain containing protein"; Evalue "2e-12"; Identity "35% (21/59)"; Hit 1;
Ado_T000076	cog	similarity	.	.
Ado_T000076	kegg	locus	.	.	text "SORBIDRAFT 08g019760"
Ado_T000076	kegg	similarity	160	321	Accession "sbi:SORBI 08g019760"; Desc "SORBIDRAFT 08g019760 hypothetical protein"; Evalue 5e-69; Identity 75% (123/162); Hit 0;
Ado_T000076	nr	similarity	160	318	Accession "EMT18308"; Desc "Cyclin-D5-2 [Aegilops tauschii]"; Evalue 3e-72; Identity 76% (123/161); Hit 0;
Ado_T000076	pfam	locus	.	.	text "Cyclin N"
Ado_T000076	pfam	similarity	259	318	Accession "PF00134"; Desc "pfam00134, Cyclin N, Cyclin, N-terminal domain"; Evalue 2e-12; Identity 35% (21/59); Hit 1;
Ado_T000076	smart	similarity	.	.
Ado_T000076	trEST_AutoFACT	similarity	.	.
Ado_T000076	uniref100	similarity	160	321	Accession "UniRef100 F2D2R7"; Desc "Predicted protein n=1 Tax=Hordeum vulgare subsp. vulgare RepID=F2D2R7 HORVD"; Evalue 1e-70; Identity 76% (125/164); Hit 1;
Ado_T000077	AutoFACT	locus	.	.	text "rpl5, OrsajM p49"
Ado_T000077	AutoFACT	similarity	1	425	Accession "k49 f 3429564"; Desc "ribosomal protein L5 [Ferrocalamus rimosivaginus] >gi|372861923|gb|AEX98077.1| ribosomal protein L5 (mitochondrion) [Ferrocalamus rimosivaginus]"; Evalue "1e-111"; Identity "87% (166/189)"; Hit 1;
Ado_T000077	cog	similarity	.	.
Ado_T000077	kegg	locus	.	.	text "rpl5, OrsajM p49"
Ado_T000077	kegg	similarity	106	288	Accession "osa:6450142"; Desc "rpl5, OrsajM p49 ribosomal protein L5"; Evalue 1e-108; Identity 86% (163/188); Hit 1;
Ado_T000077	nr	similarity	105	288	Accession "AEK66736"; Desc "ribosomal protein L5 [Ferrocalamus rimosivaginus] >gi|372861923|gb|AEX98077.1| ribosomal protein L5 (mitochondrion) [Ferrocalamus rimosivaginus]"; Evalue 1e-111; Identity 87% (166/189); Hit 1;
Ado_T000077	pfam	similarity	.	.
Ado_T000077	smart	similarity	.	.
Ado_T000077	trEST_AutoFACT	similarity	.	.
Ado_T000077	uniref100	similarity	105	288	Accession "UniRef100 H6D9R4"; Desc "Ribosomal protein L5 n=1 Tax=Ferrocalamus rimosivaginus RepID=H6D9R4 9POAL"; Evalue 1e-110; Identity 87% (166/189); Hit 1;
Ado_T000078	AutoFACT	locus	.	.	text "GTE904"
Ado_T000078	AutoFACT	similarity	1	300	Accession "k49 f 3429588"; Desc "PREDICTED: transcription factor GTE4-like [Setaria italica]"; Evalue "5e-70"; Identity "68% (116/169)"; Hit 1;
Ado_T000078	cog	similarity	.	.
Ado_T000078	kegg	locus	.	.	text "GTE904"
Ado_T000078	kegg	similarity	161	254	Accession "pop:POPTR 249875"; Desc "GTE904 global transcription factor group"; Evalue 4e-22; Identity 50% (47/93); Hit 4;
Ado_T000078	nr	similarity	86	254	Accession "XP 004969317"; Desc "PREDICTED: transcription factor GTE4-like [Setaria italica]"; Evalue 5e-70; Identity 68% (116/169); Hit 1;
Ado_T000078	pfam	locus	.	.	text "Bromodomain"
Ado_T000078	pfam	similarity	175	259	Accession "PF00439"; Desc "pfam00439, Bromodomain, Bromodomain"; Evalue 4e-19; Identity 33% (28/84); Hit 1;
Ado_T000078	smart	locus	.	.	text "BROMO"
Ado_T000078	smart	similarity	175	259	Accession "00297"; Desc "smart00297, BROMO, bromo domain"; Evalue 6e-22; Identity 35% (30/84); Hit 1;
Ado_T000078	trEST_AutoFACT	similarity	.	.
Ado_T000078	uniref100	similarity	84	254	Accession "UniRef100 Q94JA6"; Desc "P0047B08.5 protein n=1 Tax=Oryza sativa Japonica Group RepID=Q94JA6 ORYSJ"; Evalue 6e-58; Identity 62% (107/171); Hit 4;
Ado_T000079	AutoFACT	GO	.	.	text "GO:0003824|catalytic activity|IEA; GO:0003855|3-dehydroquinate dehydratase activity|IEA; GO:0004764|shikimate 5-dehydrogenase activity|IEA; GO:0005488|binding|IEA; GO:0005737|cytoplasm|IEA; GO:0008152|metabolic process|IEA; GO:0009073|aromatic amino acid family biosynthetic process|IEA; GO:0050661|NADP or NADPH binding|IEA; GO:0055114|oxidation reduction|IEA"
Ado_T000079	AutoFACT	function	.	.	text "Amino acid transport and metabolism"
Ado_T000079	AutoFACT	similarity	1	692	Accession "Contig10040"; Desc "Shikimate biosynthesis protein aroDE n=1 Tax=Zea mays RepID=B6UCV5 MAIZE"; Evalue "0.0"; Identity "87% (445/509)"; Hit 1;
Ado_T000079	cog	function	.	.	text "Amino acid transport and metabolism"
Ado_T000079	cog	similarity	156	421	Accession "MJ1084"; Desc "[E] COG0169 Shikimate 5-dehydrogenase"; Evalue 3e-37; Identity 35% (98/277); Hit 1;
Ado_T000079	kegg	locus	.	.	text "cl40355 1"
Ado_T000079	kegg	similarity	139	647	Accession "zma:100285997"; Desc "cl40355 1 LOC100285997"; Evalue 0.0; Identity 87% (445/509); Hit 0;
Ado_T000079	nr	similarity	139	647	Accession "XP 004968771"; Desc "PREDICTED: bifunctional 3-dehydroquinate dehydratase/shikimate dehydrogenase, chloroplastic-like [Setaria italica]"; Evalue 0.0; Identity 88% (450/509); Hit 1;
Ado_T000079	pfam	locus	.	.	text "DHquinase I"
Ado_T000079	pfam	similarity	425	643	Accession "PF01487"; Desc "pfam01487, DHquinase I, Type I 3-dehydroquinase"; Evalue 8e-74; Identity 38% (86/225); Hit 1;
Ado_T000079	pfam2	locus	.	.	text "Shikimate dh N"
Ado_T000079	pfam2	similarity	332	412	Accession "PF08501"; Desc "pfam08501, Shikimate dh N, Shikimate dehydrogenase substrate binding domain"; Evalue 3e-24; Identity 40% (34/83); Hit 2;
Ado_T000079	pfam3	locus	.	.	text "Shikimate DH"
Ado_T000079	pfam3	similarity	217	295	Accession "PF01488"; Desc "pfam01488, Shikimate DH, Shikimate / quinate 5-dehydrogenase"; Evalue 6e-13; Identity 35% (29/82); Hit 3;
Ado_T000079	smart	similarity	.	.
Ado_T000079	trEST_AutoFACT	similarity	.	.
Ado_T000079	uniref100	GO	.	.	text "GO:0003824|catalytic activity|IEA; GO:0003855|3-dehydroquinate dehydratase activity|IEA; GO:0004764|shikimate 5-dehydrogenase activity|IEA; GO:0005488|binding|IEA; GO:0005737|cytoplasm|IEA; GO:0008152|metabolic process|IEA; GO:0009073|aromatic amino acid family biosynthetic process|IEA; GO:0050661|NADP or NADPH binding|IEA; GO:0055114|oxidation reduction|IEA"
Ado_T000079	uniref100	similarity	139	647	Accession "UniRef100 B6UCV5"; Desc "Shikimate biosynthesis protein aroDE n=1 Tax=Zea mays RepID=B6UCV5 MAIZE"; Evalue 0.0; Identity 87% (445/509); Hit 1;
Ado_T000080	AutoFACT	similarity	1	289	Accession "k49 f 3429606"; Desc "NAM domain containing protein"; Evalue "5e-69"; Identity "64% (79/122)"; Hit 1;
Ado_T000080	cog	similarity	.	.
Ado_T000080	kegg	similarity	1	201	Accession "rcu:RCOM 1607080"; Desc "transcription factor, putative"; Evalue 1e-104; Identity 69% (143/207); Hit 4;
Ado_T000080	nr	similarity	1	201	Accession "XP 004957583"; Desc "PREDICTED: NAC domain-containing protein 74-like [Setaria italica]"; Evalue 1e-138; Identity 90% (183/203); Hit 3;
Ado_T000080	pfam	locus	.	.	text "NAM"
Ado_T000080	pfam	similarity	1	120	Accession "PF02365"; Desc "pfam02365, NAM, No apical meristem (NAM) protein"; Evalue 5e-69; Identity 64% (79/122); Hit 1;
Ado_T000080	smart	similarity	.	.
Ado_T000080	trEST_AutoFACT	similarity	.	.
Ado_T000080	uniref100	similarity	1	198	Accession "UniRef100 Q0IZS4"; Desc "Os09g0552900 protein n=1 Tax=Oryza sativa Japonica Group RepID=Q0IZS4 ORYSJ"; Evalue 1e-133; Identity 88% (175/198); Hit 3;
Ado_T000081	AutoFACT	similarity	1	343	Accession "k49 f 3429678"; Desc "ubiquitin-protein ligase/ zinc ion binding protein"; Evalue "2e-27"; Identity "33% (86/254)"; Hit 3;
Ado_T000081	cog	similarity	.	.
Ado_T000081	kegg	similarity	65	314	Accession "zma:100285989"; Desc "ubiquitin-protein ligase/ zinc ion binding protein"; Evalue 2e-27; Identity 33% (86/254); Hit 3;
Ado_T000081	nr	similarity	65	314	Accession "XP 004982209"; Desc "PREDICTED: uncharacterized protein LOC101772536 [Setaria italica]"; Evalue 5e-44; Identity 42% (108/253); Hit 1;
Ado_T000081	pfam	locus	.	.	text "DUF390"
Ado_T000081	pfam	similarity	88	340	Accession "PF04094"; Desc "pfam04094, DUF390, Protein of unknown function (DUF390)"; Evalue 3e-11; Identity 21% (60/281); Hit 1;
Ado_T000081	smart	similarity	.	.
Ado_T000081	trEST_AutoFACT	similarity	.	.
Ado_T000081	uniref100	similarity	65	314	Accession "UniRef100 B8Q8B7"; Desc "SKIP interacting protein 31 (Fragment) n=1 Tax=Oryza sativa Indica Group RepID=B8Q8B7 ORYSI"; Evalue 2e-41; Identity 43% (108/251); Hit 2;
Ado_T000082	AutoFACT	similarity	1	271	Accession "k49 f 3429714"; Desc "Unassigned protein"; Evalue "2e-23"; Identity "93% (44/47)"; Hit 0;
Ado_T000082	cog	similarity	.	.
Ado_T000082	kegg	similarity	.	.
Ado_T000082	nr	similarity	16	63	Accession "AFW73605"; Desc "hypothetical protein ZEAMMB73 117146 [Zea mays]"; Evalue 2e-23; Identity 93% (44/47); Hit 0;
Ado_T000082	pfam	similarity	.	.
Ado_T000082	smart	similarity	.	.
Ado_T000082	trEST_AutoFACT	similarity	.	.
Ado_T000082	uniref100	similarity	.	.
Ado_T000083	AutoFACT	similarity	1	540	Accession "k49 f 3429769"; Desc "Unassigned protein"; Evalue ""; Identity ""; Hit ;
Ado_T000083	cog	similarity	.	.
Ado_T000083	kegg	locus	.	.	text "Os07g0285700"
Ado_T000083	kegg	similarity	5	428	Accession "osa:4342936"; Desc "Os07g0285700 hypothetical protein"; Evalue 3e-87; Identity 39% (171/431); Hit 0;
Ado_T000083	nr	similarity	5	428	Accession "NP 001059383"; Desc "Os07g0285700 [Oryza sativa Japonica Group] >gi|24414165|dbj|BAC22408.1| putative RNA apurinic site specific lyase [Oryza sativa Japonica Group] >gi|113610919|dbj|BAF21297.1| Os07g0285700 [Oryza sativa Japonica Group] >gi|222636846|gb|EEE66978.1| hypothetical protein OsJ 23861 [Oryza sativa Japonica Group]"; Evalue 4e-88; Identity 39% (171/431); Hit 0;
Ado_T000083	pfam	similarity	.	.
Ado_T000083	smart	similarity	.	.
Ado_T000083	trEST_AutoFACT	similarity	.	.
Ado_T000083	uniref100	similarity	5	428	Accession "UniRef100 Q8GVM0"; Desc "Os07g0285700 protein n=1 Tax=Oryza sativa Japonica Group RepID=Q8GVM0 ORYSJ"; Evalue 9e-87; Identity 39% (171/431); Hit 2;
Ado_T000084	AutoFACT	similarity	1	237	Accession "k49 f 3429788"; Desc "Unassigned protein"; Evalue ""; Identity ""; Hit ;
Ado_T000084	cog	similarity	.	.
Ado_T000084	kegg	locus	.	.	text "SORBIDRAFT 09g025300"
Ado_T000084	kegg	similarity	52	134	Accession "sbi:SORBI 09g025300"; Desc "SORBIDRAFT 09g025300 hypothetical protein"; Evalue 3e-13; Identity 46% (41/89); Hit 0;
Ado_T000084	nr	similarity	50	134	Accession "XP 004961527"; Desc "PREDICTED: uncharacterized protein LOC101760102 [Setaria italica]"; Evalue 1e-12; Identity 48% (42/86); Hit 4;
Ado_T000084	pfam	similarity	.	.
Ado_T000084	smart	similarity	.	.
Ado_T000084	trEST_AutoFACT	similarity	.	.
Ado_T000084	uniref100	similarity	52	134	Accession "UniRef100 C5Z0V9"; Desc "Putative uncharacterized protein Sb09g025300 n=1 Tax=Sorghum bicolor RepID=C5Z0V9 SORBI"; Evalue 1e-12; Identity 46% (41/89); Hit 0;
Ado_T000085	AutoFACT	similarity	1	526	Accession "k49 f 3429815"; Desc "Atrophin-1 multi-domain protein"; Evalue "2e-15"; Identity "26% (59/223)"; Hit 1;
Ado_T000085	cog	similarity	.	.
Ado_T000085	kegg	similarity	0	388	Accession "zma:100193389"; Desc "hypothetical protein LOC100193389"; Evalue 1e-178; Identity 64% (254/392); Hit 0;
Ado_T000085	nr	similarity	0	391	Accession "XP 004962127"; Desc "PREDICTED: uncharacterized protein LOC101759700 [Setaria italica]"; Evalue 0.0; Identity 72% (284/392); Hit 1;
Ado_T000085	pfam	locus	.	.	text "Atrophin-1"
Ado_T000085	pfam	similarity	6	220	Accession "PF03154"; Desc "pfam03154, Atrophin-1, Atrophin-1 family"; Evalue 2e-15; Identity 26% (59/223); Hit 1;
Ado_T000085	pfam2	locus	.	.	text "mTERF"
Ado_T000085	pfam2	similarity	91	356	Accession "PF02536"; Desc "pfam02536, mTERF, mTERF"; Evalue 7e-15; Identity 21% (66/306); Hit 2;
Ado_T000085	pfam3	locus	.	.	text "Herpes BLLF1"
Ado_T000085	pfam3	similarity	6	207	Accession "PF05109"; Desc "pfam05109, Herpes BLLF1, Herpes virus major outer envelope glycoprotein (BLLF1)"; Evalue 1e-14; Identity 25% (54/212); Hit 3;
Ado_T000085	pfam4	locus	.	.	text "Tymo 45kd 70kd"
Ado_T000085	pfam4	similarity	0	249	Accession "PF03251"; Desc "pfam03251, Tymo 45kd 70kd, Tymovirus 45/70Kd protein"; Evalue 3e-13; Identity 28% (77/271); Hit 4;
Ado_T000085	smart	similarity	.	.
Ado_T000085	trEST_AutoFACT	similarity	.	.
Ado_T000085	uniref100	similarity	0	388	Accession "UniRef100 B6SJK3"; Desc "mTERF family protein n=1 Tax=Zea mays RepID=B6SJK3 MAIZE"; Evalue 1e-178; Identity 64% (254/392); Hit 2;
Ado_T000086	AutoFACT	similarity	1	137	Accession "k49 f 3429826"; Desc "Unassigned protein"; Evalue "6e-42"; Identity "91% (61/67)"; Hit 0;
Ado_T000086	cog	similarity	.	.
Ado_T000086	kegg	locus	.	.	text "SORBIDRAFT 04g016950"
Ado_T000086	kegg	similarity	44	111	Accession "sbi:SORBI 04g016950"; Desc "SORBIDRAFT 04g016950 hypothetical protein"; Evalue 5e-41; Identity 91% (61/67); Hit 0;
Ado_T000086	nr	similarity	44	111	Accession "XP 002452030"; Desc "hypothetical protein SORBIDRAFT 04g016950 [Sorghum bicolor] >gi|241931861|gb|EES05006.1| hypothetical protein SORBIDRAFT 04g016950 [Sorghum bicolor]"; Evalue 6e-42; Identity 91% (61/67); Hit 0;
Ado_T000086	pfam	similarity	.	.
Ado_T000086	smart	similarity	.	.
Ado_T000086	trEST_AutoFACT	similarity	.	.
Ado_T000086	uniref100	similarity	44	111	Accession "UniRef100 C5Y122"; Desc "Putative uncharacterized protein Sb04g016950 n=1 Tax=Sorghum bicolor RepID=C5Y122 SORBI"; Evalue 2e-40; Identity 91% (61/67); Hit 0;
Ado_T000087	AutoFACT	similarity	1	244	Accession "k49 f 3429841"; Desc "Unassigned protein"; Evalue ""; Identity ""; Hit ;
Ado_T000087	cog	similarity	.	.
Ado_T000087	kegg	locus	.	.	text "Os06g0580100"
Ado_T000087	kegg	similarity	43	145	Accession "osa:4341377"; Desc "Os06g0580100 hypothetical protein"; Evalue 1e-34; Identity 64% (66/103); Hit 0;
Ado_T000087	nr	similarity	16	163	Accession "XP 004951466"; Desc "PREDICTED: uncharacterized protein LOC101771377 isoform X1 [Setaria italica]"; Evalue 3e-49; Identity 58% (94/161); Hit 0;
Ado_T000087	pfam	similarity	.	.
Ado_T000087	smart	similarity	.	.
Ado_T000087	trEST_AutoFACT	similarity	.	.
Ado_T000087	uniref100	similarity	43	145	Accession "UniRef100 Q5VPM5"; Desc "Os06g0580100 protein n=1 Tax=Oryza sativa Japonica Group RepID=Q5VPM5 ORYSJ"; Evalue 4e-34; Identity 64% (66/103); Hit 1;
Ado_T000088	AutoFACT	similarity	1	322	Accession "k49 f 3429844"; Desc "PREDICTED: omega-hydroxypalmitate O-feruloyl transferase-like [Setaria italica]"; Evalue "1e-139"; Identity "81% (202/249)"; Hit 1;
Ado_T000088	cog	similarity	.	.
Ado_T000088	kegg	similarity	0	224	Accession "rcu:RCOM 1595320"; Desc "Taxadien-5-alpha-ol O-acetyltransferase, putative (EC:2.3.1.162)"; Evalue 2e-82; Identity 57% (130/226); Hit 4;
Ado_T000088	nr	similarity	0	238	Accession "XP 004967933"; Desc "PREDICTED: omega-hydroxypalmitate O-feruloyl transferase-like [Setaria italica]"; Evalue 1e-139; Identity 81% (202/249); Hit 1;
Ado_T000088	pfam	locus	.	.	text "Transferase"
Ado_T000088	pfam	similarity	41	224	Accession "PF02458"; Desc "pfam02458, Transferase, Transferase family"; Evalue 6e-27; Identity 31% (62/194); Hit 1;
Ado_T000088	smart	similarity	.	.
Ado_T000088	trEST_AutoFACT	similarity	.	.
Ado_T000088	uniref100	similarity	0	226	Accession "UniRef100 F2EGU4"; Desc "Predicted protein n=1 Tax=Hordeum vulgare subsp. vulgare RepID=F2EGU4 HORVD"; Evalue 1e-106; Identity 74% (175/235); Hit 2;
Ado_T000089	AutoFACT	EC	.	.	text "2.7.7.6"
Ado_T000089	AutoFACT	locus	.	.	text "DNA binding protein"
Ado_T000089	AutoFACT	pathway	.	.	text " Metabolic pathways Purine metabolism Pyrimidine metabolism RNA polymerase"
Ado_T000089	AutoFACT	similarity	1	365	Accession "k49 f 3429857"; Desc "DNA binding protein K03026 DNA-directed RNA polymerase III subunit C4 [EC:2.7.7.6]"; Evalue "7e-83"; Identity "59% (137/232)"; Hit 2;
Ado_T000089	cog	similarity	.	.
Ado_T000089	kegg	EC	.	.	text "2.7.7.6"
Ado_T000089	kegg	locus	.	.	text "DNA binding protein"
Ado_T000089	kegg	pathway	.	.	text " Metabolic pathways Purine metabolism Pyrimidine metabolism RNA polymerase"
Ado_T000089	kegg	similarity	1	227	Accession "zma:100283887"; Desc "DNA binding protein K03026 DNA-directed RNA polymerase III subunit C4 [EC:2.7.7.6]"; Evalue 7e-83; Identity 59% (137/232); Hit 2;
Ado_T000089	nr	similarity	3	227	Accession "NP 001052654"; Desc "Os04g0394500 [Oryza sativa Japonica Group] >gi|21740741|emb|CAD40550.1| OSJNBa0072K14.7 [Oryza sativa Japonica Group] >gi|125590217|gb|EAZ30567.1| hypothetical protein OsJ 14617 [Oryza sativa Japonica Group] >gi|255675414|dbj|BAF14568.2| Os04g0394500 [Oryza sativa Japonica Group]"; Evalue 2e-97; Identity 67% (155/230); Hit 0;
Ado_T000089	pfam	locus	.	.	text "RNA pol Rpc4"
Ado_T000089	pfam	similarity	94	217	Accession "PF05132"; Desc "pfam05132, RNA pol Rpc4, RNA polymerase III RPC4"; Evalue 9e-35; Identity 40% (52/128); Hit 1;
Ado_T000089	smart	similarity	.	.
Ado_T000089	trEST_AutoFACT	similarity	.	.
Ado_T000089	uniref100	similarity	3	227	Accession "UniRef100 Q7XVM4"; Desc "OSJNBa0072K14.7 protein n=1 Tax=Oryza sativa Japonica Group RepID=Q7XVM4 ORYSJ"; Evalue 5e-96; Identity 67% (155/230); Hit 2;
Ado_T000090	AutoFACT	similarity	1	400	Accession "Contig10043"; Desc "PREDICTED: peroxidase 52-like [Setaria italica]"; Evalue "1e-151"; Identity "80% (220/275)"; Hit 1;
Ado_T000090	cog	similarity	.	.
Ado_T000090	kegg	locus	.	.	text "SORBIDRAFT 04g008590"
Ado_T000090	kegg	similarity	126	399	Accession "sbi:SORBI 04g008590"; Desc "SORBIDRAFT 04g008590 hypothetical protein"; Evalue 1e-148; Identity 79% (217/274); Hit 0;
Ado_T000090	nr	similarity	126	399	Accession "XP 004951348"; Desc "PREDICTED: peroxidase 52-like [Setaria italica]"; Evalue 1e-151; Identity 80% (220/275); Hit 1;
Ado_T000090	pfam	locus	.	.	text "peroxidase"
Ado_T000090	pfam	similarity	252	398	Accession "PF00141"; Desc "pfam00141, peroxidase, Peroxidase"; Evalue 1e-69; Identity 61% (90/147); Hit 1;
Ado_T000090	smart	similarity	.	.
Ado_T000090	trEST_AutoFACT	similarity	.	.
Ado_T000090	uniref100	similarity	126	399	Accession "UniRef100 F2D1Q5"; Desc "Predicted protein (Fragment) n=1 Tax=Hordeum vulgare subsp. vulgare RepID=F2D1Q5 HORVD"; Evalue 1e-146; Identity 77% (213/274); Hit 3;
Ado_T000091	AutoFACT	similarity	1	128	Accession "k49 f 3430051"; Desc "Unassigned protein"; Evalue ""; Identity ""; Hit ;
Ado_T000091	cog	similarity	.	.
Ado_T000091	kegg	locus	.	.	text "Os03g0101700"
Ado_T000091	kegg	similarity	1	39	Accession "osa:4331290"; Desc "Os03g0101700 hypothetical protein"; Evalue 3e-13; Identity 79% (31/39); Hit 0;
Ado_T000091	nr	similarity	1	45	Accession "ACA29414"; Desc "SNF2P [Hordeum vulgare subsp. vulgare] >gi|168809317|gb|ACA29415.1| SNF2P [Hordeum vulgare subsp. vulgare] >gi|168809319|gb|ACA29416.1| SNF2P [Hordeum vulgare subsp. vulgare] >gi|168809321|gb|ACA29417.1| SNF2P [Hordeum vulgare subsp. vulgare] >gi|168809323|gb|ACA29418.1| SNF2P [Hordeum vulgare subsp. vulgare] >gi|168809325|gb|ACA29419.1| SNF2P [Hordeum vulgare subsp. v…
Ado_T000091	pfam	similarity	.	.
Ado_T000091	smart	similarity	.	.
Ado_T000091	trEST_AutoFACT	similarity	.	.
Ado_T000091	uniref100	similarity	1	45	Accession "UniRef100 B8PZC7"; Desc "SNF2P (Fragment) n=3 Tax=Hordeum vulgare subsp. vulgare RepID=B8PZC7 HORVD"; Evalue 1e-19; Identity 84% (38/45); Hit 1;
Ado_T000092	AutoFACT	EC	.	.	text "1.2.4.4"
Ado_T000092	AutoFACT	function	.	.	text "Energy production and conversion"
Ado_T000092	AutoFACT	locus	.	.	text "pco079304"
Ado_T000092	AutoFACT	pathway	.	.	text " Metabolic pathways Valine, leucine and isoleucine degradation"
Ado_T000092	AutoFACT	similarity	1	159	Accession "k49 f 3430059"; Desc "PREDICTED: 2-oxoisovalerate dehydrogenase subunit alpha 2, mitochondrial-like [Setaria italica]"; Evalue "6e-57"; Identity "93% (87/93)"; Hit 4;
Ado_T000092	cog	function	.	.	text "Energy production and conversion"
Ado_T000092	cog	similarity	77	157	Accession "BH0213"; Desc "[C] COG1071 Pyruvate/2-oxoglutarate dehydrogenase complex, dehydrogenase (E1) component, eukaryotic type, alpha subunit"; Evalue 9e-14; Identity 32% (26/80); Hit 1;
Ado_T000092	kegg	EC	.	.	text "1.2.4.4"
Ado_T000092	kegg	locus	.	.	text "pco079304"
Ado_T000092	kegg	pathway	.	.	text " Metabolic pathways Valine, leucine and isoleucine degradation"
Ado_T000092	kegg	similarity	66	159	Accession "zma:100191513"; Desc "pco079304 LOC100191513 K00166 2-oxoisovalerate dehydrogenase E1 component, alpha subunit [EC:1.2.4.4]"; Evalue 6e-55; Identity 91% (85/93); Hit 1;
Ado_T000092	nr	similarity	66	159	Accession "XP 004977194"; Desc "PREDICTED: 2-oxoisovalerate dehydrogenase subunit alpha 2, mitochondrial-like [Setaria italica]"; Evalue 6e-57; Identity 93% (87/93); Hit 4;
Ado_T000092	pfam	locus	.	.	text "E1 dh"
Ado_T000092	pfam	similarity	105	159	Accession "PF00676"; Desc "pfam00676, E1 dh, Dehydrogenase E1 component"; Evalue 2e-13; Identity 33% (18/54); Hit 1;
Ado_T000092	smart	similarity	.	.
Ado_T000092	trEST_AutoFACT	similarity	.	.
Ado_T000092	uniref100	GO	.	.	text "GO:0008152|metabolic process|IEA; GO:0016624|oxidoreductase activity, acting on the aldehyde or oxo group of donors, disulfide as acceptor|IEA"
Ado_T000092	uniref100	similarity	66	159	Accession "UniRef100 C0PMT6"; Desc "Putative uncharacterized protein n=1 Tax=Zea mays RepID=C0PMT6 MAIZE"; Evalue 1e-58; Identity 91% (85/93); Hit 0;
Ado_T000093	AutoFACT	similarity	1	329	Accession "k49 f 3430139"; Desc "Unassigned protein"; Evalue ""; Identity ""; Hit ;
Ado_T000093	cog	similarity	.	.
Ado_T000093	kegg	similarity	49	329	Accession "zma:100216960"; Desc "hypothetical protein LOC100216960"; Evalue 4e-93; Identity 60% (175/287); Hit 0;
Ado_T000093	nr	similarity	0	329	Accession "XP 004970091"; Desc "PREDICTED: putative nuclear matrix constituent protein 1-like protein-like isoform X1 [Setaria italica]"; Evalue 1e-106; Identity 60% (203/336); Hit 1;
Ado_T000093	pfam	similarity	.	.
Ado_T000093	smart	similarity	.	.
Ado_T000093	trEST_AutoFACT	similarity	.	.
Ado_T000093	uniref100	similarity	49	329	Accession "UniRef100 B4FKP9"; Desc "Putative uncharacterized protein n=1 Tax=Zea mays RepID=B4FKP9 MAIZE"; Evalue 1e-92; Identity 60% (175/287); Hit 0;
Ado_T000094	AutoFACT	similarity	1	441	Accession "Contig10045"; Desc "CCT 2 domain containing protein"; Evalue "3e-11"; Identity "70% (19/27)"; Hit 1;
Ado_T000094	cog	similarity	.	.
Ado_T000094	kegg	locus	.	.	text "Os09g0439200"
Ado_T000094	kegg	similarity	153	367	Accession "osa:4347164"; Desc "Os09g0439200 hypothetical protein"; Evalue 1e-69; Identity 56% (129/228); Hit 0;
Ado_T000094	nr	similarity	153	367	Accession "NP 001063273"; Desc "Os09g0439200 [Oryza sativa Japonica Group] >gi|51091347|dbj|BAD36082.1| unknown protein [Oryza sativa Japonica Group] >gi|51091397|dbj|BAD36140.1| unknown protein [Oryza sativa Japonica Group] >gi|113631506|dbj|BAF25187.1| Os09g0439200 [Oryza sativa Japonica Group] >gi|125605835|gb|EAZ44871.1| hypothetical protein OsJ 29511 [Oryza sativa Japonica Group] >gi|2157662…
Ado_T000094	pfam	locus	.	.	text "CCT 2"
Ado_T000094	pfam	similarity	182	209	Accession "PF09425"; Desc "pfam09425, CCT 2, Divergent CCT motif"; Evalue 3e-11; Identity 70% (19/27); Hit 1;
Ado_T000094	smart	similarity	.	.
Ado_T000094	trEST_AutoFACT	similarity	.	.
Ado_T000094	uniref100	similarity	153	367	Accession "UniRef100 Q69P94"; Desc "Os09g0439200 protein n=1 Tax=Oryza sativa Japonica Group RepID=Q69P94 ORYSJ"; Evalue 4e-69; Identity 56% (129/228); Hit 1;
Ado_T000095	AutoFACT	similarity	1	125	Accession "k49 f 3430196"; Desc "PREDICTED: nudix hydrolase 16, mitochondrial-like [Setaria italica]"; Evalue "3e-79"; Identity "87% (108/124)"; Hit 3;
Ado_T000095	cog	similarity	.	.
Ado_T000095	kegg	locus	.	.	text "SORBIDRAFT 01g003940"
Ado_T000095	kegg	similarity	1	124	Accession "sbi:SORBI 01g003940"; Desc "SORBIDRAFT 01g003940 hypothetical protein"; Evalue 8e-79; Identity 87% (109/124); Hit 0;
Ado_T000095	nr	similarity	1	124	Accession "XP 004981324"; Desc "PREDICTED: nudix hydrolase 16, mitochondrial-like [Setaria italica]"; Evalue 3e-79; Identity 87% (108/124); Hit 3;
Ado_T000095	pfam	locus	.	.	text "NUDIX"
Ado_T000095	pfam	similarity	14	121	Accession "PF00293"; Desc "pfam00293, NUDIX, NUDIX domain"; Evalue 5e-16; Identity 22% (25/109); Hit 1;
Ado_T000095	smart	similarity	.	.
Ado_T000095	trEST_AutoFACT	similarity	.	.
Ado_T000095	uniref100	GO	.	.	text "GO:0016787|hydrolase activity|IEA"
Ado_T000095	uniref100	similarity	2	124	Accession "UniRef100 B6SQG1"; Desc "Nudix hydrolase 13 n=1 Tax=Zea mays RepID=B6SQG1 MAIZE"; Evalue 3e-77; Identity 87% (108/123); Hit 3;
Ado_T000096	AutoFACT	similarity	1	398	Accession "k49 f 3430284"; Desc "DUF573 domain containing protein"; Evalue "7e-11"; Identity "23% (23/96)"; Hit 1;
Ado_T000096	cog	similarity	.	.
Ado_T000096	kegg	locus	.	.	text "SORBIDRAFT 06g000610"
Ado_T000096	kegg	similarity	37	267	Accession "sbi:SORBI 06g000610"; Desc "SORBIDRAFT 06g000610 hypothetical protein"; Evalue 1e-52; Identity 47% (112/236); Hit 0;
Ado_T000096	nr	similarity	65	272	Accession "XP 004974990"; Desc "PREDICTED: uncharacterized protein LOC101779795 [Setaria italica]"; Evalue 4e-53; Identity 51% (116/225); Hit 3;
Ado_T000096	pfam	locus	.	.	text "DUF573"
Ado_T000096	pfam	similarity	73	160	Accession "PF04504"; Desc "pfam04504, DUF573, Protein of unknown function, DUF573"; Evalue 7e-11; Identity 23% (23/96); Hit 1;
Ado_T000096	smart	similarity	.	.
Ado_T000096	trEST_AutoFACT	similarity	.	.
Ado_T000096	uniref100	similarity	37	267	Accession "UniRef100 C5YBK9"; Desc "Putative uncharacterized protein Sb06g000610 n=1 Tax=Sorghum bicolor RepID=C5YBK9 SORBI"; Evalue 3e-52; Identity 47% (112/236); Hit 0;
Ado_T000097	AutoFACT	similarity	1	988	Accession "k49 f 3430319"; Desc "DUF827 multi-domain protein"; Evalue "1e-180"; Identity "48% (257/530)"; Hit 1;
Ado_T000097	cog	similarity	.	.
Ado_T000097	kegg	locus	.	.	text "SORBIDRAFT 01g033310"
Ado_T000097	kegg	similarity	74	857	Accession "sbi:SORBI 01g033310"; Desc "SORBIDRAFT 01g033310 hypothetical protein"; Evalue 0.0; Identity 66% (525/785); Hit 0;
Ado_T000097	nr	similarity	74	857	Accession "XP 004984129"; Desc "PREDICTED: protein WEAK CHLOROPLAST MOVEMENT UNDER BLUE LIGHT 1-like isoform X2 [Setaria italica]"; Evalue 0.0; Identity 68% (536/784); Hit 1;
Ado_T000097	pfam	locus	.	.	text "DUF827"
Ado_T000097	pfam	similarity	178	708	Accession "PF05701"; Desc "pfam05701, DUF827, Plant protein of unknown function (DUF827)"; Evalue 1e-180; Identity 48% (257/530); Hit 1;
Ado_T000097	pfam2	locus	.	.	text "Myosin tail 1"
Ado_T000097	pfam2	similarity	154	673	Accession "PF01576"; Desc "pfam01576, Myosin tail 1, Myosin tail"; Evalue 3e-17; Identity 22% (131/582); Hit 2;
Ado_T000097	pfam3	locus	.	.	text "Cast"
Ado_T000097	pfam3	similarity	142	685	Accession "PF10174"; Desc "pfam10174, Cast, RIM-binding protein of the cytomatrix active zone"; Evalue 1e-16; Identity 18% (115/608); Hit 3;
Ado_T000097	pfam4	locus	.	.	text "DUF3584"
Ado_T000097	pfam4	similarity	156	684	Accession "PF12128"; Desc "pfam12128, DUF3584, Protein of unknown function (DUF3584)"; Evalue 4e-16; Identity 18% (109/600); Hit 4;
Ado_T000097	smart	similarity	.	.
Ado_T000097	trEST_AutoFACT	similarity	.	.
Ado_T000097	uniref100	similarity	76	857	Accession "UniRef100 Q94LH1"; Desc "Os03g0395300 protein n=1 Tax=Oryza sativa Japonica Group RepID=Q94LH1 ORYSJ"; Evalue 0.0; Identity 60% (474/782); Hit 3;
Ado_T000098	AutoFACT	locus	.	.	text "photosystem II reaction center W protein"
Ado_T000098	AutoFACT	pathway	.	.	text " Metabolic pathways Photosynthesis"
Ado_T000098	AutoFACT	similarity	1	150	Accession "k49 f 3430404"; Desc "RecName: Full=Photosystem II reaction center PSB28 protein, chloroplastic AltName: Full=Photosystem II protein W-like Flags: Precursor >gi|57899200|dbj|BAD87310.1| putative photosystem II protein reaction center W [Oryza sativa Japonica Group] >gi|125573262|gb|EAZ14777.1| hypothetical protein OsJ 04705 [Oryza sativa Japonica Group] >gi|215769143|dbj|BAH01372.1| un…
Ado_T000098	cog	similarity	83	146	Accession "sll1398"; Desc ""; Evalue 7e-20; Identity 57% (36/63); Hit 0;
Ado_T000098	kegg	locus	.	.	text "photosystem II reaction center W protein"
Ado_T000098	kegg	pathway	.	.	text " Metabolic pathways Photosynthesis"
Ado_T000098	kegg	similarity	83	150	Accession "zma:100284876"; Desc "photosystem II reaction center W protein K08903 photosystem II reaction center 13kDa protein"; Evalue 1e-38; Identity 97% (65/67); Hit 2;
Ado_T000098	nr	similarity	82	150	Accession "Q0JG75"; Desc "RecName: Full=Photosystem II reaction center PSB28 protein, chloroplastic AltName: Full=Photosystem II protein W-like Flags: Precursor >gi|57899200|dbj|BAD87310.1| putative photosystem II protein reaction center W [Oryza sativa Japonica Group] >gi|125573262|gb|EAZ14777.1| hypothetical protein OsJ 04705 [Oryza sativa Japonica Group] >gi|215769143|dbj|BAH01372.1| unnamed p…
Ado_T000098	pfam	locus	.	.	text "Psb28"
Ado_T000098	pfam	similarity	85	150	Accession "PF03912"; Desc "pfam03912, Psb28, Psb28 protein"; Evalue 2e-37; Identity 56% (37/65); Hit 1;
Ado_T000098	smart	similarity	.	.
Ado_T000098	trEST_AutoFACT	similarity	.	.
Ado_T000098	uniref100	similarity	82	150	Accession "UniRef100 A2WYW0"; Desc "Photosystem II reaction center psb28 protein n=1 Tax=Oryza sativa Indica Group RepID=A2WYW0 ORYSI"; Evalue 3e-40; Identity 100% (68/68); Hit 2;
Ado_T000099	AutoFACT	similarity	1	142	Accession "k49 f 3430428"; Desc "PREDICTED: plasma membrane ATPase-like [Setaria italica]"; Evalue "2e-20"; Identity "95% (46/48)"; Hit 3;
Ado_T000099	cog	similarity	.	.
Ado_T000099	kegg	similarity	0	48	Accession "rcu:RCOM 0471160"; Desc "H(\+)-transporting atpase plant/fungi plasma membrane type, putative (EC:3.6.3.6)"; Evalue 1e-17; Identity 91% (44/48); Hit 4;
Ado_T000099	nr	similarity	0	48	Accession "XP 004973040"; Desc "PREDICTED: plasma membrane ATPase-like [Setaria italica]"; Evalue 2e-20; Identity 95% (46/48); Hit 3;
Ado_T000099	pfam	similarity	.	.
Ado_T000099	smart	similarity	.	.
Ado_T000099	trEST_AutoFACT	similarity	.	.
Ado_T000099	uniref100	similarity	0	48	Accession "UniRef100 Q8RUJ5"; Desc "Plasma membrane H+-transporting ATPase-like protein (Fragment) n=2 Tax=Zea mays RepID=Q8RUJ5 MAIZE"; Evalue 1e-18; Identity 85% (41/48); Hit 2;
Ado_T000100	AutoFACT	similarity	1	306	Accession "k49 f 3430548"; Desc "B3 domain containing protein"; Evalue "3e-14"; Identity "27% (28/102)"; Hit 1;
Ado_T000100	cog	similarity	.	.
Ado_T000100	kegg	locus	.	.	text "SORBIDRAFT 01g014490"
Ado_T000100	kegg	similarity	0	265	Accession "sbi:SORBI 01g014490"; Desc "SORBIDRAFT 01g014490 hypothetical protein"; Evalue 1e-132; Identity 71% (189/266); Hit 0;
Ado_T000100	nr	similarity	0	265	Accession "XP 002466813"; Desc "hypothetical protein SORBIDRAFT 01g014490 [Sorghum bicolor] >gi|241920667|gb|EER93811.1| hypothetical protein SORBIDRAFT 01g014490 [Sorghum bicolor]"; Evalue 1e-133; Identity 71% (189/266); Hit 0;
Ado_T000100	pfam	locus	.	.	text "B3"
Ado_T000100	pfam	similarity	164	263	Accession "PF02362"; Desc "pfam02362, B3, B3 DNA binding domain"; Evalue 3e-14; Identity 27% (28/102); Hit 1;
Ado_T000100	smart	locus	.	.	text "B3"
Ado_T000100	smart	similarity	180	262	Accession "01019"; Desc "smart01019, B3, B3 DNA binding domain"; Evalue 7e-14; Identity 27% (23/85); Hit 1;
Ado_T000100	trEST_AutoFACT	similarity	.	.
Ado_T000100	uniref100	GO	.	.	text "GO:0003677|DNA binding|IEA; GO:0005634|nucleus|IEA; GO:0006350|transcription|IEA; GO:0006355|regulation of transcription, DNA-dependent|IEA; GO:0045449|regulation of transcription|IEA"
Ado_T000100	uniref100	similarity	0	265	Accession "UniRef100 C5WS99"; Desc "Putative uncharacterized protein Sb01g014490 n=1 Tax=Sorghum bicolor RepID=C5WS99 SORBI"; Evalue 1e-131; Identity 71% (189/266); Hit 0;
Ado_T000101	AutoFACT	similarity	1	298	Accession "k49 f 3430568"; Desc "Unassigned protein"; Evalue "1e-127"; Identity "82% (184/224)"; Hit 0;
Ado_T000101	cog	similarity	115	292	Accession "SPAC6G10.02c"; Desc ""; Evalue 6e-16; Identity 27% (55/198); Hit 0;
Ado_T000101	kegg	locus	.	.	text "SORBIDRAFT 08g017210"
Ado_T000101	kegg	similarity	76	297	Accession "sbi:SORBI 08g017210"; Desc "SORBIDRAFT 08g017210 hypothetical protein"; Evalue 1e-126; Identity 82% (184/224); Hit 0;
Ado_T000101	nr	similarity	76	297	Accession "XP 002442263"; Desc "hypothetical protein SORBIDRAFT 08g017210 [Sorghum bicolor] >gi|241942956|gb|EES16101.1| hypothetical protein SORBIDRAFT 08g017210 [Sorghum bicolor]"; Evalue 1e-127; Identity 82% (184/224); Hit 0;
Ado_T000101	pfam	similarity	.	.
Ado_T000101	smart	similarity	.	.
Ado_T000101	trEST_AutoFACT	similarity	.	.
Ado_T000101	uniref100	GO	.	.	text "GO:0005515|protein binding|IEA"
Ado_T000101	uniref100	similarity	76	297	Accession "UniRef100 C5YPE4"; Desc "Putative uncharacterized protein Sb08g017210 n=1 Tax=Sorghum bicolor RepID=C5YPE4 SORBI"; Evalue 1e-125; Identity 82% (184/224); Hit 0;
Ado_T000102	AutoFACT	similarity	1	231	Accession "k49 f 3430639"; Desc "Unassigned protein"; Evalue ""; Identity ""; Hit ;
Ado_T000102	cog	similarity	.	.
Ado_T000102	kegg	locus	.	.	text "SORBIDRAFT 10g021140"
Ado_T000102	kegg	similarity	45	209	Accession "sbi:SORBI 10g021140"; Desc "SORBIDRAFT 10g021140 hypothetical protein"; Evalue 7e-43; Identity 51% (89/173); Hit 0;
Ado_T000102	nr	similarity	35	209	Accession "XP 004965546"; Desc "PREDICTED: uncharacterized protein LOC101774057 [Setaria italica]"; Evalue 8e-43; Identity 50% (93/184); Hit 3;
Ado_T000102	pfam	similarity	.	.
Ado_T000102	smart	similarity	.	.
Ado_T000102	trEST_AutoFACT	similarity	.	.
Ado_T000102	uniref100	similarity	45	209	Accession "UniRef100 C5Z424"; Desc "Putative uncharacterized protein Sb10g021140 n=1 Tax=Sorghum bicolor RepID=C5Z424 SORBI"; Evalue 2e-42; Identity 51% (89/173); Hit 0;
Ado_T000103	AutoFACT	function	.	.	text "Posttranslational modification, protein turnover, chaperones"
Ado_T000103	AutoFACT	similarity	1	435	Accession "k49 f 3430644"; Desc "PREDICTED: dnaJ homolog subfamily B member 4-like [Setaria italica]"; Evalue "0.0"; Identity "85% (292/341)"; Hit 1;
Ado_T000103	cog	function	.	.	text "Posttranslational modification, protein turnover, chaperones"
Ado_T000103	cog	similarity	100	426	Accession "SPCC830.07c"; Desc "[O] COG2214 DnaJ-class molecular chaperone"; Evalue 3e-45; Identity 31% (117/374); Hit 1;
Ado_T000103	kegg	similarity	91	428	Accession "ath:AT5G25530"; Desc "DNAJ heat shock protein, putative"; Evalue 1e-122; Identity 55% (196/355); Hit 4;
Ado_T000103	nr	similarity	88	428	Accession "XP 004972770"; Desc "PREDICTED: dnaJ homolog subfamily B member 4-like [Setaria italica]"; Evalue 0.0; Identity 85% (292/341); Hit 1;
Ado_T000103	pfam	locus	.	.	text "DnaJ"
Ado_T000103	pfam	similarity	361	425	Accession "PF00226"; Desc "pfam00226, DnaJ, DnaJ domain"; Evalue 5e-31; Identity 66% (43/65); Hit 1;
Ado_T000103	pfam2	locus	.	.	text "DnaJ C"
Ado_T000103	pfam2	similarity	100	178	Accession "PF01556"; Desc "pfam01556, DnaJ C, DnaJ C terminal domain"; Evalue 1e-21; Identity 44% (35/79); Hit 2;
Ado_T000103	smart	locus	.	.	text "DnaJ"
Ado_T000103	smart	similarity	366	426	Accession "00271"; Desc "smart00271, DnaJ, DnaJ molecular chaperone homology domain"; Evalue 4e-27; Identity 65% (40/61); Hit 1;
Ado_T000103	trEST_AutoFACT	similarity	.	.
Ado_T000103	uniref100	similarity	88	428	Accession "UniRef100 F2D754"; Desc "Predicted protein n=1 Tax=Hordeum vulgare subsp. vulgare RepID=F2D754 HORVD"; Evalue 0.0; Identity 80% (277/343); Hit 4;
Ado_T000104	AutoFACT	similarity	1	251	Accession "Contig10050"; Desc "DIOX N domain containing protein"; Evalue "4e-34"; Identity "35% (47/131)"; Hit 1;
Ado_T000104	cog	function	.	.	text "General function prediction only"
Ado_T000104	cog	similarity	1	215	Accession "PA4191"; Desc "[R] COG3491 Isopenicillin N synthase and related dioxygenases"; Evalue 3e-20; Identity 31% (71/223); Hit 1;
Ado_T000104	kegg	similarity	0	221	Accession "zma:100191246"; Desc "hypothetical protein LOC100191246"; Evalue 1e-125; Identity 80% (177/221); Hit 0;
Ado_T000104	nr	similarity	0	221	Accession "AFW69227"; Desc "hypothetical protein ZEAMMB73 120361 [Zea mays] >gi|413934677|gb|AFW69228.1| hypothetical protein ZEAMMB73 120361 [Zea mays]"; Evalue 1e-128; Identity 80% (177/221); Hit 0;
Ado_T000104	pfam	locus	.	.	text "DIOX N"
Ado_T000104	pfam	similarity	85	214	Accession "PF14226"; Desc "pfam14226, DIOX N, non-haem dioxygenase in morphine synthesis N-terminal"; Evalue 4e-34; Identity 35% (47/131); Hit 1;
Ado_T000104	smart	similarity	.	.
Ado_T000104	trEST_AutoFACT	similarity	.	.
Ado_T000104	uniref100	GO	.	.	text "GO:0005506|iron ion binding|IEA; GO:0016491|oxidoreductase activity|IEA; GO:0055114|oxidation reduction|IEA"
Ado_T000104	uniref100	similarity	0	221	Accession "UniRef100 B8A3R0"; Desc "Putative uncharacterized protein n=1 Tax=Zea mays RepID=B8A3R0 MAIZE"; Evalue 1e-126; Identity 79% (176/221); Hit 0;
Ado_T000105	AutoFACT	similarity	1	283	Accession "k49 f 3430789"; Desc "Unassigned protein"; Evalue "3e-60"; Identity "69% (99/143)"; Hit 0;
Ado_T000105	cog	similarity	.	.
Ado_T000105	kegg	locus	.	.	text "SORBIDRAFT 01g049230"
Ado_T000105	kegg	similarity	44	180	Accession "sbi:SORBI 01g049230"; Desc "SORBIDRAFT 01g049230 hypothetical protein"; Evalue 3e-59; Identity 69% (99/143); Hit 0;
Ado_T000105	nr	similarity	44	180	Accession "XP 002468622"; Desc "hypothetical protein SORBIDRAFT 01g049230 [Sorghum bicolor] >gi|241922476|gb|EER95620.1| hypothetical protein SORBIDRAFT 01g049230 [Sorghum bicolor]"; Evalue 3e-60; Identity 69% (99/143); Hit 0;
Ado_T000105	pfam	similarity	.	.
Ado_T000105	smart	similarity	.	.
Ado_T000105	trEST_AutoFACT	similarity	.	.
Ado_T000105	uniref100	similarity	44	180	Accession "UniRef100 C5X0Y0"; Desc "Putative uncharacterized protein Sb01g049230 n=1 Tax=Sorghum bicolor RepID=C5X0Y0 SORBI"; Evalue 9e-59; Identity 69% (99/143); Hit 0;
Ado_T000106	AutoFACT	similarity	1	178	Accession "k49 f 3430855"; Desc "Unassigned protein"; Evalue ""; Identity ""; Hit ;
Ado_T000106	cog	similarity	.	.
Ado_T000106	kegg	similarity	.	.
Ado_T000106	nr	similarity	49	89	Accession "XP 004977231"; Desc "PREDICTED: uncharacterized protein LOC101780470 [Setaria italica]"; Evalue 1e-15; Identity 85% (35/41); Hit 3;
Ado_T000106	pfam	similarity	.	.
Ado_T000106	smart	similarity	.	.
Ado_T000106	trEST_AutoFACT	similarity	.	.
Ado_T000106	uniref100	similarity	50	89	Accession "UniRef100 B6TBQ4"; Desc "Putative uncharacterized protein n=1 Tax=Zea mays RepID=B6TBQ4 MAIZE"; Evalue 1e-15; Identity 92% (37/40); Hit 0;
Ado_T000107	AutoFACT	similarity	1	142	Accession "k49 f 3431035"; Desc "Unassigned protein"; Evalue ""; Identity ""; Hit ;
Ado_T000107	cog	similarity	.	.
Ado_T000107	kegg	similarity	1	109	Accession "zma:100276154"; Desc "hypothetical protein LOC100276154"; Evalue 3e-36; Identity 66% (73/110); Hit 0;
Ado_T000107	nr	similarity	1	131	Accession "XP 004987306"; Desc "PREDICTED: uncharacterized protein LOC101775823 [Setaria italica]"; Evalue 3e-44; Identity 66% (88/133); Hit 1;
Ado_T000107	pfam	similarity	.	.
Ado_T000107	smart	similarity	.	.
Ado_T000107	trEST_AutoFACT	similarity	.	.
Ado_T000107	uniref100	similarity	1	120	Accession "UniRef100 F2CVY1"; Desc "Predicted protein n=1 Tax=Hordeum vulgare subsp. vulgare RepID=F2CVY1 HORVD"; Evalue 4e-35; Identity 58% (75/129); Hit 3;
Ado_T000108	AutoFACT	function	.	.	text "Carbohydrate transport and metabolism"
Ado_T000108	AutoFACT	similarity	1	273	Accession "k49 f 3431040"; Desc "[G] COG0580 Glycerol uptake facilitator and related permeases (Major Intrinsic Protein Family)"; Evalue "2e-11"; Identity "30% (48/155)"; Hit 1;
Ado_T000108	cog	function	.	.	text "Carbohydrate transport and metabolism"
Ado_T000108	cog	similarity	134	273	Accession "SMa0627"; Desc "[G] COG0580 Glycerol uptake facilitator and related permeases (Major Intrinsic Protein Family)"; Evalue 2e-11; Identity 30% (48/155); Hit 1;
Ado_T000108	kegg	locus	.	.	text "PIP2"
Ado_T000108	kegg	similarity	114	261	Accession "vvi:100233002"; Desc "PIP21 aquaporin-like"; Evalue 6e-59; Identity 61% (101/164); Hit 3;
Ado_T000108	nr	similarity	112	273	Accession "XP 004983220"; Desc "PREDICTED: calmodulin-binding transcription activator 3-like isoform X4 [Setaria italica]"; Evalue 4e-65; Identity 66% (119/180); Hit 4;
Ado_T000108	pfam	locus	.	.	text "MIP"
Ado_T000108	pfam	similarity	131	253	Accession "PF00230"; Desc "pfam00230, MIP, Major intrinsic protein"; Evalue 2e-45; Identity 44% (60/136); Hit 1;
Ado_T000108	pfam2	locus	.	.	text "TT ORF1"
Ado_T000108	pfam2	similarity	187	258	Accession "PF02956"; Desc "pfam02956, TT ORF1, TT viral orf 1"; Evalue 4e-14; Identity 50% (36/71); Hit 2;
Ado_T000108	smart	similarity	.	.
Ado_T000108	trEST_AutoFACT	similarity	.	.
Ado_T000108	uniref100	similarity	112	273	Accession "UniRef100 Q0D6R6"; Desc "Os07g0448200 protein n=1 Tax=Oryza sativa Japonica Group RepID=Q0D6R6 ORYSJ"; Evalue 6e-61; Identity 56% (112/200); Hit 2;
Ado_T000109	AutoFACT	similarity	1	634	Accession "k49 f 3431189"; Desc "GRAM domain containing protein"; Evalue "3e-12"; Identity "42% (16/38)"; Hit 1;
Ado_T000109	cog	similarity	1	331	Accession "SPBC20F10.07"; Desc ""; Evalue 3e-25; Identity 26% (96/362); Hit 0;
Ado_T000109	kegg	locus	.	.	text "SORBIDRAFT 02g033690"
Ado_T000109	kegg	similarity	0	512	Accession "sbi:SORBI 02g033690"; Desc "SORBIDRAFT 02g033690 hypothetical protein"; Evalue 0.0; Identity 72% (372/513); Hit 0;
Ado_T000109	nr	similarity	0	512	Accession "XP 004957739"; Desc "PREDICTED: uncharacterized membrane protein C20F10.07-like [Setaria italica]"; Evalue 0.0; Identity 81% (419/512); Hit 0;
Ado_T000109	pfam	similarity	.	.
Ado_T000109	smart	locus	.	.	text "GRAM"
Ado_T000109	smart	similarity	0	38	Accession "00568"; Desc "smart00568, GRAM, domain in glucosyltransferases, myotubularins and other putative membrane-associated proteins"; Evalue 3e-12; Identity 42% (16/38); Hit 1;
Ado_T000109	trEST_AutoFACT	similarity	.	.
Ado_T000109	uniref100	similarity	0	512	Accession "UniRef100 I1GUB6"; Desc "Uncharacterized protein n=1 Tax=Brachypodium distachyon RepID=I1GUB6 BRADI"; Evalue 0.0; Identity 74% (386/516); Hit 0;
Ado_T000110	AutoFACT	function	.	.	text "Posttranslational modification, protein turnover, chaperones"
Ado_T000110	AutoFACT	similarity	1	312	Accession "k49 f 3431282"; Desc "PREDICTED: chaperone protein dnaJ 11, chloroplastic-like [Setaria italica]"; Evalue "5e-38"; Identity "74% (68/91)"; Hit 1;
Ado_T000110	cog	function	.	.	text "Posttranslational modification, protein turnover, chaperones"
Ado_T000110	cog	similarity	122	182	Accession "MTH1291"; Desc "[O] COG0484 DnaJ-class molecular chaperone with C-terminal Zn finger domain"; Evalue 1e-11; Identity 53% (34/63); Hit 1;
Ado_T000110	kegg	similarity	120	210	Accession "zma:100281362"; Desc "chaperone protein dnaJ 11"; Evalue 1e-35; Identity 71% (67/94); Hit 1;
Ado_T000110	nr	similarity	120	210	Accession "XP 004966466"; Desc "PREDICTED: chaperone protein dnaJ 11, chloroplastic-like [Setaria italica]"; Evalue 5e-38; Identity 74% (68/91); Hit 1;
Ado_T000110	pfam	locus	.	.	text "DnaJ"
Ado_T000110	pfam	similarity	123	182	Accession "PF00226"; Desc "pfam00226, DnaJ, DnaJ domain"; Evalue 4e-18; Identity 46% (29/63); Hit 1;
Ado_T000110	smart	locus	.	.	text "DnaJ"
Ado_T000110	smart	similarity	122	176	Accession "00271"; Desc "smart00271, DnaJ, DnaJ molecular chaperone homology domain"; Evalue 4e-15; Identity 42% (25/59); Hit 1;
Ado_T000110	trEST_AutoFACT	similarity	.	.
Ado_T000110	uniref100	GO	.	.	text "GO:0006457|protein folding|IEA; GO:0031072|heat shock protein binding|IEA; GO:0051082|unfolded protein binding|IEA"
Ado_T000110	uniref100	similarity	120	210	Accession "UniRef100 B6SUM8"; Desc "Chaperone protein dnaJ 11 n=1 Tax=Zea mays RepID=B6SUM8 MAIZE"; Evalue 4e-35; Identity 71% (67/94); Hit 1;
Ado_T000111	AutoFACT	similarity	1	730	Accession "Contig10055"; Desc "DUF1680 domain containing protein"; Evalue "2e-42"; Identity "35% (78/218)"; Hit 1;
Ado_T000111	cog	function	.	.	text "Function unknown"
Ado_T000111	cog	similarity	217	431	Accession "BH1877"; Desc "[S] COG3533 Uncharacterized protein conserved in bacteria"; Evalue 1e-33; Identity 29% (63/215); Hit 1;
Ado_T000111	kegg	locus	.	.	text "SORBIDRAFT 04g006520"
Ado_T000111	kegg	similarity	1	654	Accession "sbi:SORBI 04g006520"; Desc "SORBIDRAFT 04g006520 hypothetical protein K09955 hypothetical protein"; Evalue 0.0; Identity 65% (441/673); Hit 0;
Ado_T000111	nr	similarity	1	653	Accession "XP 004951574"; Desc "PREDICTED: uncharacterized protein LOC101780837 [Setaria italica]"; Evalue 0.0; Identity 66% (448/672); Hit 1;
Ado_T000111	pfam	locus	.	.	text "DUF1680"
Ado_T000111	pfam	similarity	217	430	Accession "PF07944"; Desc "pfam07944, DUF1680, Putative glycosyl hydrolase of unknown function (DUF1680)"; Evalue 2e-42; Identity 35% (78/218); Hit 1;
Ado_T000111	smart	similarity	.	.
Ado_T000111	trEST_AutoFACT	similarity	.	.
Ado_T000111	uniref100	similarity	165	654	Accession "UniRef100 Q6H7P9"; Desc "Os02g0195500 protein n=1 Tax=Oryza sativa Japonica Group RepID=Q6H7P9 ORYSJ"; Evalue 0.0; Identity 75% (378/501); Hit 4;
Ado_T000112	AutoFACT	similarity	1	426	Accession "k49 f 3431352"; Desc "Unassigned protein"; Evalue ""; Identity ""; Hit ;
Ado_T000112	cog	similarity	.	.
Ado_T000112	kegg	locus	.	.	text "Os05g0466700"
Ado_T000112	kegg	similarity	92	226	Accession "osa:4339050"; Desc "Os05g0466700 hypothetical protein"; Evalue 3e-73; Identity 80% (109/135); Hit 0;
Ado_T000112	nr	similarity	92	226	Accession "NP 001055787"; Desc "Os05g0466700 [Oryza sativa Japonica Group] >gi|49328064|gb|AAT58764.1| unknown protein [Oryza sativa Japonica Group] >gi|49328087|gb|AAT58786.1| unknown protein [Oryza sativa Japonica Group] >gi|113579338|dbj|BAF17701.1| Os05g0466700 [Oryza sativa Japonica Group] >gi|125552650|gb|EAY98359.1| hypothetical protein OsI 20270 [Oryza sativa Indica Group] >gi|222631888|g…
Ado_T000112	pfam	similarity	.	.
Ado_T000112	smart	similarity	.	.
Ado_T000112	trEST_AutoFACT	similarity	.	.
Ado_T000112	uniref100	similarity	92	226	Accession "UniRef100 Q6I5J1"; Desc "Os05g0466700 protein n=2 Tax=Oryza sativa RepID=Q6I5J1 ORYSJ"; Evalue 1e-72; Identity 80% (109/135); Hit 1;
Ado_T000113	AutoFACT	similarity	1	499	Accession "k49 f 3431361"; Desc "Unassigned protein"; Evalue ""; Identity ""; Hit ;
Ado_T000113	cog	similarity	.	.
Ado_T000113	kegg	locus	.	.	text "Os02g0294100"
Ado_T000113	kegg	similarity	46	394	Accession "osa:4329070"; Desc "Os02g0294100 hypothetical protein"; Evalue 2e-58; Identity 38% (146/376); Hit 0;
Ado_T000113	nr	similarity	46	394	Accession "EAY85450"; Desc "hypothetical protein OsI 06829 [Oryza sativa Indica Group]"; Evalue 9e-60; Identity 38% (146/376); Hit 0;
Ado_T000113	pfam	similarity	.	.
Ado_T000113	smart	similarity	.	.
Ado_T000113	trEST_AutoFACT	similarity	.	.
Ado_T000113	uniref100	similarity	46	394	Accession "UniRef100 Q0E1X1"; Desc "Os02g0294100 protein n=1 Tax=Oryza sativa Japonica Group RepID=Q0E1X1 ORYSJ"; Evalue 6e-58; Identity 38% (146/376); Hit 3;
Ado_T000114	AutoFACT	similarity	1	587	Accession "k49 f 3431407"; Desc "Unassigned protein"; Evalue "0.0"; Identity "63% (306/481)"; Hit 0;
Ado_T000114	cog	similarity	.	.
Ado_T000114	kegg	locus	.	.	text "SORBIDRAFT 07g025780"
Ado_T000114	kegg	similarity	59	531	Accession "sbi:SORBI 07g025780"; Desc "SORBIDRAFT 07g025780 hypothetical protein"; Evalue 0.0; Identity 63% (306/481); Hit 0;
Ado_T000114	nr	similarity	59	531	Accession "XP 002445786"; Desc "hypothetical protein SORBIDRAFT 07g025780 [Sorghum bicolor] >gi|241942136|gb|EES15281.1| hypothetical protein SORBIDRAFT 07g025780 [Sorghum bicolor]"; Evalue 0.0; Identity 63% (306/481); Hit 0;
Ado_T000114	pfam	similarity	.	.
Ado_T000114	smart	similarity	.	.
Ado_T000114	trEST_AutoFACT	similarity	.	.
Ado_T000114	uniref100	similarity	59	531	Accession "UniRef100 C5YHM4"; Desc "Putative uncharacterized protein Sb07g025780 n=1 Tax=Sorghum bicolor RepID=C5YHM4 SORBI"; Evalue 0.0; Identity 63% (306/481); Hit 0;
Ado_T000115	AutoFACT	similarity	1	369	Accession "k49 f 3431423"; Desc "PREDICTED: short-chain type dehydrogenase/reductase-like [Setaria italica]"; Evalue "1e-103"; Identity "69% (174/249)"; Hit 1;
Ado_T000115	cog	similarity	41	289	Accession "mll1981"; Desc "[IQR] COG1028 Dehydrogenases with different specificities (related to short-chain alcohol dehydrogenases)"; Evalue 6e-53; Identity 44% (112/252); Hit 1;
Ado_T000115	kegg	EC	.	.	text "1.1.1.100"
Ado_T000115	kegg	locus	.	.	text "SORBIDRAFT 02g003960"
Ado_T000115	kegg	pathway	.	.	text " Biosynthesis of unsaturated fatty acids Fatty acid biosynthesis Metabolic pathways"
Ado_T000115	kegg	similarity	40	289	Accession "sbi:SORBI 02g003960"; Desc "SORBIDRAFT 02g003960 hypothetical protein K00059 3-oxoacyl-[acyl-carrier protein] reductase [EC:1.1.1.100]"; Evalue 1e-102; Identity 68% (171/249); Hit 0;
Ado_T000115	nr	similarity	40	289	Accession "XP 004955570"; Desc "PREDICTED: short-chain type dehydrogenase/reductase-like [Setaria italica]"; Evalue 1e-103; Identity 69% (174/249); Hit 1;
Ado_T000115	pfam	locus	.	.	text "adh short"
Ado_T000115	pfam	similarity	41	215	Accession "PF00106"; Desc "pfam00106, adh short, short chain dehydrogenase"; Evalue 1e-34; Identity 28% (51/182); Hit 1;
Ado_T000115	pfam2	locus	.	.	text "adh short C2"
Ado_T000115	pfam2	similarity	47	288	Accession "PF13561"; Desc "pfam13561, adh short C2, Enoyl-(Acyl carrier protein) reductase"; Evalue 3e-28; Identity 26% (65/250); Hit 2;
Ado_T000115	pfam3	locus	.	.	text "KR"
Ado_T000115	pfam3	similarity	44	209	Accession "PF08659"; Desc "pfam08659, KR, KR domain"; Evalue 2e-16; Identity 31% (54/174); Hit 3;
Ado_T000115	pfam4	locus	.	.	text "TT ORF1"
Ado_T000115	pfam4	similarity	87	145	Accession "PF02956"; Desc "pfam02956, TT ORF1, TT viral orf 1"; Evalue 3e-15; Identity 53% (31/58); Hit 4;
Ado_T000115	smart	locus	.	.	text "PKS KR"
Ado_T000115	smart	similarity	44	209	Accession "00822"; Desc "smart00822, PKS KR, This enzymatic domain is part of bacterial polyketide synthases"; Evalue 2e-16; Identity 28% (49/174); Hit 1;
Ado_T000115	trEST_AutoFACT	similarity	.	.
Ado_T000115	uniref100	similarity	40	289	Accession "UniRef100 F2DAR6"; Desc "Predicted protein n=1 Tax=Hordeum vulgare subsp. vulgare RepID=F2DAR6 HORVD"; Evalue 1e-101; Identity 69% (172/249); Hit 2;
Ado_T000116	AutoFACT	similarity	1	364	Accession "k49 f 3431462"; Desc "Unassigned protein"; Evalue ""; Identity ""; Hit ;
Ado_T000116	cog	similarity	.	.
Ado_T000116	kegg	locus	.	.	text "SORBIDRAFT 02g003170"
Ado_T000116	kegg	similarity	104	256	Accession "sbi:SORBI 02g003170"; Desc "SORBIDRAFT 02g003170 hypothetical protein"; Evalue 5e-30; Identity 46% (85/184); Hit 0;
Ado_T000116	nr	similarity	103	256	Accession "XP 004955479"; Desc "PREDICTED: zinc finger protein 4-like [Setaria italica]"; Evalue 1e-40; Identity 53% (93/174); Hit 1;
Ado_T000116	pfam	similarity	.	.
Ado_T000116	smart	similarity	.	.
Ado_T000116	trEST_AutoFACT	similarity	.	.
Ado_T000116	uniref100	GO	.	.	text "GO:0005622|intracellular|IEA; GO:0008270|zinc ion binding|IEA"
Ado_T000116	uniref100	similarity	104	256	Accession "UniRef100 C5X9L2"; Desc "Putative uncharacterized protein Sb02g003170 n=1 Tax=Sorghum bicolor RepID=C5X9L2 SORBI"; Evalue 2e-29; Identity 46% (85/184); Hit 0;
Ado_T000117	AutoFACT	similarity	1	322	Accession "k49 f 3431472"; Desc "Unassigned protein"; Evalue ""; Identity ""; Hit ;
Ado_T000117	cog	similarity	.	.
Ado_T000117	kegg	locus	.	.	text "SORBIDRAFT 01g030000"
Ado_T000117	kegg	similarity	93	289	Accession "sbi:SORBI 01g030000"; Desc "SORBIDRAFT 01g030000 hypothetical protein"; Evalue 1e-102; Identity 79% (158/200); Hit 0;
Ado_T000117	nr	similarity	93	298	Accession "XP 004983760"; Desc "PREDICTED: uncharacterized protein At1g08160-like [Setaria italica]"; Evalue 1e-106; Identity 75% (155/205); Hit 0;
Ado_T000117	pfam	similarity	.	.
Ado_T000117	smart	similarity	.	.
Ado_T000117	trEST_AutoFACT	similarity	.	.
Ado_T000117	uniref100	similarity	93	283	Accession "UniRef100 F2CTV5"; Desc "Predicted protein n=1 Tax=Hordeum vulgare subsp. vulgare RepID=F2CTV5 HORVD"; Evalue 5e-82; Identity 66% (131/197); Hit 3;
Ado_T000118	AutoFACT	similarity	1	611	Accession "Contig10056"; Desc "Unassigned protein"; Evalue ""; Identity ""; Hit ;
Ado_T000118	cog	similarity	.	.
Ado_T000118	kegg	similarity	59	573	Accession "zma:100275680"; Desc "hypothetical protein LOC100275680"; Evalue 0.0; Identity 59% (317/537); Hit 0;
Ado_T000118	nr	similarity	59	573	Accession "XP 003564178"; Desc "PREDICTED: uncharacterized protein LOC100821383 [Brachypodium distachyon]"; Evalue 0.0; Identity 61% (331/540); Hit 2;
Ado_T000118	pfam	similarity	.	.
Ado_T000118	smart	similarity	.	.
Ado_T000118	trEST_AutoFACT	similarity	.	.
Ado_T000118	uniref100	similarity	59	573	Accession "UniRef100 I1H090"; Desc "Uncharacterized protein n=1 Tax=Brachypodium distachyon RepID=I1H090 BRADI"; Evalue 0.0; Identity 61% (331/540); Hit 0;
Ado_T000119	AutoFACT	similarity	1	214	Accession "k49 f 3431491"; Desc "Unassigned protein"; Evalue ""; Identity ""; Hit ;
Ado_T000119	cog	similarity	.	.
Ado_T000119	kegg	similarity	.	.
Ado_T000119	nr	similarity	106	171	Accession "XP 004985529"; Desc "PREDICTED: uncharacterized protein LOC101762981 [Setaria italica]"; Evalue 1e-20; Identity 67% (44/65); Hit 1;
Ado_T000119	pfam	similarity	.	.
Ado_T000119	smart	similarity	.	.
Ado_T000119	trEST_AutoFACT	similarity	.	.
Ado_T000119	uniref100	similarity	.	.
Ado_T000120	AutoFACT	similarity	1	305	Accession "k49 f 3431632"; Desc "DUF3223 domain containing protein"; Evalue "4e-29"; Identity "42% (32/76)"; Hit 1;
Ado_T000120	cog	similarity	.	.
Ado_T000120	kegg	locus	.	.	text "SORBIDRAFT 01g044760"
Ado_T000120	kegg	similarity	55	217	Accession "sbi:SORBI 01g044760"; Desc "SORBIDRAFT 01g044760 hypothetical protein"; Evalue 2e-75; Identity 64% (124/192); Hit 0;
Ado_T000120	nr	similarity	55	217	Accession "XP 004985426"; Desc "PREDICTED: protein DCL, chloroplastic-like [Setaria italica]"; Evalue 3e-82; Identity 73% (130/178); Hit 1;
Ado_T000120	pfam	locus	.	.	text "DUF3223"
Ado_T000120	pfam	similarity	119	194	Accession "PF11523"; Desc "pfam11523, DUF3223, Protein of unknown function (DUF3223)"; Evalue 4e-29; Identity 42% (32/76); Hit 1;
Ado_T000120	smart	similarity	.	.
Ado_T000120	trEST_AutoFACT	similarity	.	.
Ado_T000120	uniref100	similarity	55	217	Accession "UniRef100 C5WUV9"; Desc "Putative uncharacterized protein Sb01g044760 n=1 Tax=Sorghum bicolor RepID=C5WUV9 SORBI"; Evalue 6e-75; Identity 64% (124/192); Hit 0;
Ado_T000121	AutoFACT	similarity	1	649	Accession "k49 f 3431634"; Desc "Unassigned protein"; Evalue ""; Identity ""; Hit ;
Ado_T000121	cog	similarity	.	.
Ado_T000121	kegg	locus	.	.	text "SORBIDRAFT 01g027765"
Ado_T000121	kegg	similarity	160	648	Accession "sbi:SORBI 01g027765"; Desc "SORBIDRAFT 01g027765 hypothetical protein"; Evalue 0.0; Identity 79% (388/488); Hit 0;
Ado_T000121	nr	similarity	0	647	Accession "XP 004983787"; Desc "PREDICTED: pentatricopeptide repeat-containing protein At4g13650-like [Setaria italica]"; Evalue 0.0; Identity 83% (544/648); Hit 0;
Ado_T000121	pfam	similarity	.	.
Ado_T000121	smart	similarity	.	.
Ado_T000121	trEST_AutoFACT	similarity	.	.
Ado_T000121	uniref100	similarity	0	648	Accession "UniRef100 Q2QZN2"; Desc "Pentatricopeptide, putative n=1 Tax=Oryza sativa Japonica Group RepID=Q2QZN2 ORYSJ"; Evalue 0.0; Identity 78% (511/648); Hit 1;
Ado_T000122	AutoFACT	similarity	1	389	Accession "k49 f 3431659"; Desc "Unassigned protein"; Evalue ""; Identity ""; Hit ;
Ado_T000122	cog	similarity	.	.
Ado_T000122	kegg	locus	.	.	text "SORBIDRAFT 03g012010"
Ado_T000122	kegg	similarity	0	353	Accession "sbi:SORBI 03g012010"; Desc "SORBIDRAFT 03g012010 hypothetical protein"; Evalue 4e-68; Identity 41% (149/362); Hit 0;
Ado_T000122	nr	similarity	1	353	Accession "XP 004955355"; Desc "PREDICTED: uncharacterized protein LOC101783693 [Setaria italica]"; Evalue 4e-72; Identity 41% (154/368); Hit 3;
Ado_T000122	pfam	similarity	.	.
Ado_T000122	smart	similarity	.	.
Ado_T000122	trEST_AutoFACT	similarity	.	.
Ado_T000122	uniref100	similarity	0	354	Accession "UniRef100 F2D9K7"; Desc "Predicted protein n=1 Tax=Hordeum vulgare subsp. vulgare RepID=F2D9K7 HORVD"; Evalue 6e-63; Identity 40% (148/365); Hit 4;
Ado_T000123	AutoFACT	similarity	1	245	Accession "Contig10058"; Desc "BolA-like protein n=2 Tax=Oryza sativa RepID=Q5N9F3 ORYSJ"; Evalue "6e-37"; Identity "92% (66/71)"; Hit 4;
Ado_T000123	cog	function	.	.	text "Signal transduction mechanisms"
Ado_T000123	cog	similarity	125	190	Accession "SPAC8C9.11"; Desc "[T] COG0271 Stress-induced morphogen (activity unknown)"; Evalue 9e-13; Identity 45% (30/66); Hit 1;
Ado_T000123	kegg	similarity	122	192	Accession "zma:100282070"; Desc "bolA-like protein"; Evalue 5e-37; Identity 92% (66/71); Hit 3;
Ado_T000123	nr	similarity	122	192	Accession "XP 002458820"; Desc "hypothetical protein SORBIDRAFT 03g040920 [Sorghum bicolor] >gi|241930795|gb|EES03940.1| hypothetical protein SORBIDRAFT 03g040920 [Sorghum bicolor]"; Evalue 4e-39; Identity 94% (67/71); Hit 0;
Ado_T000123	pfam	locus	.	.	text "BolA"
Ado_T000123	pfam	similarity	121	183	Accession "PF01722"; Desc "pfam01722, BolA, BolA-like protein"; Evalue 2e-23; Identity 49% (32/65); Hit 1;
Ado_T000123	smart	similarity	.	.
Ado_T000123	trEST_AutoFACT	similarity	.	.
Ado_T000123	uniref100	similarity	122	192	Accession "UniRef100 Q5N9F3"; Desc "BolA-like protein n=2 Tax=Oryza sativa RepID=Q5N9F3 ORYSJ"; Evalue 6e-37; Identity 92% (66/71); Hit 4;
Ado_T000124	AutoFACT	similarity	1	228	Accession "k49 f 3431763"; Desc "PREDICTED: high mobility group B protein 14-like [Setaria italica]"; Evalue "3e-50"; Identity "68% (92/135)"; Hit 1;
Ado_T000124	cog	similarity	.	.
Ado_T000124	kegg	similarity	91	158	Accession "rcu:RCOM 0633310"; Desc "DNA-binding protein MNB1B, putative"; Evalue 8e-31; Identity 77% (53/68); Hit 4;
Ado_T000124	nr	similarity	28	158	Accession "XP 004969461"; Desc "PREDICTED: high mobility group B protein 14-like [Setaria italica]"; Evalue 3e-50; Identity 68% (92/135); Hit 1;
Ado_T000124	pfam	locus	.	.	text "HMG box"
Ado_T000124	pfam	similarity	86	155	Accession "PF00505"; Desc "pfam00505, HMG box, HMG (high mobility group) box"; Evalue 2e-21; Identity 42% (30/70); Hit 1;
Ado_T000124	pfam2	locus	.	.	text "DUF1898"
Ado_T000124	pfam2	similarity	83	151	Accession "PF09011"; Desc "pfam09011, DUF1898, Domain of unknown function (DUF1898)"; Evalue 3e-15; Identity 37% (26/69); Hit 2;
Ado_T000124	smart	locus	.	.	text "HMG"
Ado_T000124	smart	similarity	85	155	Accession "00398"; Desc "smart00398, HMG, high mobility group"; Evalue 1e-21; Identity 36% (26/71); Hit 1;
Ado_T000124	trEST_AutoFACT	similarity	.	.
Ado_T000124	uniref100	GO	.	.	text "GO:0003677|DNA binding|IEA; GO:0005634|nucleus|IEA"
Ado_T000124	uniref100	similarity	46	158	Accession "UniRef100 B6U2G7"; Desc "HMG1/2-like protein n=1 Tax=Zea mays RepID=B6U2G7 MAIZE"; Evalue 5e-47; Identity 70% (80/113); Hit 1;
Ado_T000125	AutoFACT	similarity	1	208	Accession "Contig10059"; Desc "Unassigned protein"; Evalue ""; Identity ""; Hit ;
Ado_T000125	cog	similarity	.	.
Ado_T000125	kegg	locus	.	.	text "Os06g0580100"
Ado_T000125	kegg	similarity	90	206	Accession "osa:4341377"; Desc "Os06g0580100 hypothetical protein"; Evalue 1e-46; Identity 69% (81/116); Hit 0;
Ado_T000125	nr	similarity	91	208	Accession "EAY93355"; Desc "hypothetical protein OsI 15154 [Oryza sativa Indica Group]"; Evalue 7e-49; Identity 68% (80/117); Hit 0;
Ado_T000125	pfam	similarity	.	.
Ado_T000125	smart	similarity	.	.
Ado_T000125	trEST_AutoFACT	similarity	.	.
Ado_T000125	uniref100	similarity	90	206	Accession "UniRef100 Q5VPM5"; Desc "Os06g0580100 protein n=1 Tax=Oryza sativa Japonica Group RepID=Q5VPM5 ORYSJ"; Evalue 4e-46; Identity 69% (81/116); Hit 2;
Ado_T000126	AutoFACT	similarity	1	338	Accession "k49 f 3431869"; Desc "PREDICTED: transcription factor TCP21-like [Setaria italica]"; Evalue "3e-43"; Identity "46% (101/218)"; Hit 1;
Ado_T000126	cog	similarity	.	.
Ado_T000126	kegg	similarity	15	205	Accession "zma:100284201"; Desc "TCP-domain protein"; Evalue 9e-34; Identity 45% (93/206); Hit 3;
Ado_T000126	nr	similarity	15	226	Accession "XP 004953208"; Desc "PREDICTED: transcription factor TCP21-like [Setaria italica]"; Evalue 3e-43; Identity 46% (101/218); Hit 1;
Ado_T000126	pfam	locus	.	.	text "TCP"
Ado_T000126	pfam	similarity	65	164	Accession "PF03634"; Desc "pfam03634, TCP, TCP family transcription factor"; Evalue 8e-36; Identity 48% (51/106); Hit 1;
Ado_T000126	pfam2	locus	.	.	text "Tymo 45kd 70kd"
Ado_T000126	pfam2	similarity	1	191	Accession "PF03251"; Desc "pfam03251, Tymo 45kd 70kd, Tymovirus 45/70Kd protein"; Evalue 3e-15; Identity 24% (58/233); Hit 2;
Ado_T000126	smart	similarity	.	.
Ado_T000126	trEST_AutoFACT	similarity	.	.
Ado_T000126	uniref100	similarity	15	205	Accession "UniRef100 B6UI34"; Desc "TCP-domain protein n=1 Tax=Zea mays RepID=B6UI34 MAIZE"; Evalue 2e-34; Identity 46% (95/203); Hit 2;
Ado_T000127	AutoFACT	similarity	1	323	Accession "k49 f 3431889"; Desc "Unassigned protein"; Evalue ""; Identity ""; Hit ;
Ado_T000127	cog	similarity	.	.
Ado_T000127	kegg	locus	.	.	text "SORBIDRAFT 01g009780"
Ado_T000127	kegg	similarity	0	208	Accession "sbi:SORBI 01g009780"; Desc "SORBIDRAFT 01g009780 hypothetical protein"; Evalue 6e-76; Identity 61% (128/209); Hit 0;
Ado_T000127	nr	similarity	0	216	Accession "EMS62654"; Desc "hypothetical protein TRIUR3 17374 [Triticum urartu]"; Evalue 2e-86; Identity 61% (136/220); Hit 0;
Ado_T000127	pfam	similarity	.	.
Ado_T000127	smart	similarity	.	.
Ado_T000127	trEST_AutoFACT	similarity	.	.
Ado_T000127	uniref100	similarity	0	208	Accession "UniRef100 Q75GY3"; Desc "F-box domain containing protein n=2 Tax=Oryza sativa RepID=Q75GY3 ORYSJ"; Evalue 3e-38; Identity 40% (89/222); Hit 3;
Ado_T000128	AutoFACT	similarity	1	444	Accession "k49 f 3432190"; Desc "Abhydrolase 6 multi-domain protein"; Evalue "8e-23"; Identity "27% (69/251)"; Hit 1;
Ado_T000128	cog	function	.	.	text "Lipid transport and metabolism"
Ado_T000128	cog	similarity	126	417	Accession "alr0851"; Desc "[I] COG2267 Lysophospholipase"; Evalue 3e-18; Identity 26% (77/294); Hit 1;
Ado_T000128	kegg	locus	.	.	text "Os02g0207900"
Ado_T000128	kegg	similarity	107	442	Accession "osa:4328684"; Desc "Os02g0207900 hypothetical protein"; Evalue 0.0; Identity 80% (272/338); Hit 0;
Ado_T000128	nr	similarity	107	442	Accession "EAY84954"; Desc "hypothetical protein OsI 06318 [Oryza sativa Indica Group]"; Evalue 0.0; Identity 80% (272/338); Hit 0;
Ado_T000128	pfam	locus	.	.	text "Abhydrolase 6"
Ado_T000128	pfam	similarity	136	386	Accession "PF12697"; Desc "pfam12697, Abhydrolase 6, Alpha/beta hydrolase family"; Evalue 8e-23; Identity 27% (69/251); Hit 1;
Ado_T000128	pfam2	locus	.	.	text "Herpes BLLF1"
Ado_T000128	pfam2	similarity	108	440	Accession "PF05109"; Desc "pfam05109, Herpes BLLF1, Herpes virus major outer envelope glycoprotein (BLLF1)"; Evalue 4e-14; Identity 25% (89/347); Hit 2;
Ado_T000128	smart	similarity	.	.
Ado_T000128	trEST_AutoFACT	similarity	.	.
Ado_T000128	uniref100	similarity	107	442	Accession "UniRef100 I1NYG0"; Desc "Uncharacterized protein n=1 Tax=Oryza glaberrima RepID=I1NYG0 ORYGL"; Evalue 0.0; Identity 81% (276/338); Hit 0;
Ado_T000129	AutoFACT	similarity	1	272	Accession "k49 f 3432216"; Desc "Unassigned protein"; Evalue ""; Identity ""; Hit ;
Ado_T000129	cog	similarity	.	.
Ado_T000129	kegg	similarity	.	.
Ado_T000129	nr	similarity	87	228	Accession "XP 004966598"; Desc "PREDICTED: uncharacterized protein LOC101779202 [Setaria italica]"; Evalue 2e-14; Identity 36% (58/161); Hit 2;
Ado_T000129	pfam	similarity	.	.
Ado_T000129	smart	similarity	.	.
Ado_T000129	trEST_AutoFACT	similarity	.	.
Ado_T000129	uniref100	similarity	88	228	Accession "UniRef100 I1H1I9"; Desc "Uncharacterized protein n=1 Tax=Brachypodium distachyon RepID=I1H1I9 BRADI"; Evalue 4e-11; Identity 32% (52/159); Hit 0;
Ado_T000130	AutoFACT	similarity	1	600	Accession "Contig10063"; Desc "Unassigned protein"; Evalue ""; Identity ""; Hit ;
Ado_T000130	cog	similarity	.	.
Ado_T000130	kegg	similarity	79	511	Accession "zma:100277508"; Desc "hypothetical protein LOC100277508"; Evalue 1e-134; Identity 50% (219/435); Hit 0;
Ado_T000130	nr	similarity	91	511	Accession "XP 004954708"; Desc "PREDICTED: uncharacterized protein LOC101762079 [Setaria italica]"; Evalue 1e-137; Identity 54% (245/446); Hit 2;
Ado_T000130	pfam	similarity	.	.
Ado_T000130	smart	similarity	.	.
Ado_T000130	trEST_AutoFACT	similarity	.	.
Ado_T000130	uniref100	similarity	23	510	Accession "UniRef100 F2D941"; Desc "Predicted protein n=1 Tax=Hordeum vulgare subsp. vulgare RepID=F2D941 HORVD"; Evalue 1e-141; Identity 51% (254/492); Hit 1;
Ado_T000131	AutoFACT	similarity	1	184	Accession "k49 f 3432265"; Desc "Unassigned protein"; Evalue ""; Identity ""; Hit ;
Ado_T000131	cog	similarity	.	.
Ado_T000131	kegg	locus	.	.	text "Os01g0111800"
Ado_T000131	kegg	similarity	50	120	Accession "osa:4326114"; Desc "Os01g0111800 hypothetical protein"; Evalue 6e-11; Identity 45% (33/73); Hit 0;
Ado_T000131	nr	similarity	44	117	Accession "XP 004967986"; Desc "PREDICTED: formin-like protein 4-like [Setaria italica]"; Evalue 2e-14; Identity 50% (40/79); Hit 3;
Ado_T000131	pfam	similarity	.	.
Ado_T000131	smart	similarity	.	.
Ado_T000131	trEST_AutoFACT	similarity	.	.
Ado_T000131	uniref100	similarity	18	126	Accession "UniRef100 A2WJV4"; Desc "Putative uncharacterized protein n=2 Tax=Oryza sativa RepID=A2WJV4 ORYSI"; Evalue 9e-16; Identity 46% (55/119); Hit 0;
Ado_T000132	AutoFACT	locus	.	.	text "etr2"
Ado_T000132	AutoFACT	similarity	1	159	Accession "k49 f 3432280"; Desc "ethylene receptor homolog2 precursor [Zea mays] >gi|10241927|dbj|BAB13718.1| ethylene receptor homologue [Zea mays] >gi|38607378|gb|AAR25568.1| ethylene receptor [Zea mays] >gi|413917952|gb|AFW57884.1| ethylene receptor-like protein [Zea mays]"; Evalue "1e-83"; Identity "85% (134/156)"; Hit 4;
Ado_T000132	cog	function	.	.	text "Signal transduction mechanisms"
Ado_T000132	cog	similarity	10	127	Accession "sll1905 5"; Desc "[T] COG0784 FOG: CheY-like receiver"; Evalue 5e-16; Identity 35% (41/117); Hit 1;
Ado_T000132	kegg	locus	.	.	text "etr2"
Ado_T000132	kegg	similarity	3	159	Accession "zma:541627"; Desc "etr2 ethylene receptor homolog2"; Evalue 8e-83; Identity 85% (134/156); Hit 2;
Ado_T000132	nr	similarity	3	159	Accession "NP 001104852"; Desc "ethylene receptor homolog2 precursor [Zea mays] >gi|10241927|dbj|BAB13718.1| ethylene receptor homologue [Zea mays] >gi|38607378|gb|AAR25568.1| ethylene receptor [Zea mays] >gi|413917952|gb|AFW57884.1| ethylene receptor-like protein [Zea mays]"; Evalue 1e-83; Identity 85% (134/156); Hit 4;
Ado_T000132	pfam	locus	.	.	text "Response reg"
Ado_T000132	pfam	similarity	14	125	Accession "PF00072"; Desc "pfam00072, Response reg, Response regulator receiver domain"; Evalue 4e-18; Identity 28% (32/111); Hit 1;
Ado_T000132	smart	similarity	.	.
Ado_T000132	trEST_AutoFACT	similarity	.	.
Ado_T000132	uniref100	GO	.	.	text "GO:0000155|two-component sensor activity|IEA; GO:0000156|two-component response regulator activity|IEA; GO:0000160|two-component signal transduction system (phosphorelay)|IEA; GO:0004673|protein histidine kinase activity|IEA; GO:0004872|receptor activity|IEA; GO:0005524|ATP binding|IEA; GO:0005789|endoplasmic reticulum membrane|IEA; GO:0006355|regulation of transcription, DNA-dependent|IEA;…
Ado_T000132	uniref100	similarity	3	159	Accession "UniRef100 Q9FXT2"; Desc "Ethylene receptor n=1 Tax=Zea mays RepID=Q9FXT2 MAIZE"; Evalue 2e-82; Identity 85% (134/156); Hit 3;
Ado_T000133	AutoFACT	similarity	1	463	Accession "k49 f 3432480"; Desc "Unassigned protein"; Evalue ""; Identity ""; Hit ;
Ado_T000133	cog	similarity	.	.
Ado_T000133	kegg	locus	.	.	text "SORBIDRAFT 07g015134"
Ado_T000133	kegg	similarity	161	313	Accession "sbi:SORBI 07g015134"; Desc "SORBIDRAFT 07g015134 hypothetical protein"; Evalue 9e-31; Identity 44% (67/152); Hit 0;
Ado_T000133	nr	similarity	168	334	Accession "gi|414884705|tpg|DAA60719.1|"; Desc "TPA: hypothetical protein ZEAMMB73 376449 [Zea mays]"; Evalue 6e-33; Identity 47% (79/167); Hit 0;
Ado_T000133	pfam	similarity	.	.
Ado_T000133	smart	similarity	.	.
Ado_T000133	trEST_AutoFACT	similarity	.	.
Ado_T000133	uniref100	similarity	168	323	Accession "UniRef100 Q6YWZ4"; Desc "Os08g0271600 protein n=1 Tax=Oryza sativa Japonica Group RepID=Q6YWZ4 ORYSJ"; Evalue 3e-29; Identity 41% (66/159); Hit 4;
Ado_T000134	AutoFACT	similarity	1	532	Accession "k49 f 3432493"; Desc "putative flavonoid glucosyl-transferase [Oryza sativa Japonica Group] >gi|42408467|dbj|BAD09647.1| putative flavonoid glucosyl-transferase [Oryza sativa Japonica Group]"; Evalue "0.0"; Identity "64% (311/480)"; Hit 3;
Ado_T000134	cog	similarity	.	.
Ado_T000134	kegg	locus	.	.	text "SORBIDRAFT 07g028920"
Ado_T000134	kegg	similarity	2	467	Accession "sbi:SORBI 07g028920"; Desc "SORBIDRAFT 07g028920 hypothetical protein"; Evalue 0.0; Identity 65% (313/479); Hit 0;
Ado_T000134	nr	similarity	2	468	Accession "BAD09418"; Desc "putative flavonoid glucosyl-transferase [Oryza sativa Japonica Group] >gi|42408467|dbj|BAD09647.1| putative flavonoid glucosyl-transferase [Oryza sativa Japonica Group]"; Evalue 0.0; Identity 64% (311/480); Hit 3;
Ado_T000134	pfam	locus	.	.	text "UDPGT"
Ado_T000134	pfam	similarity	19	444	Accession "PF00201"; Desc "pfam00201, UDPGT, UDP-glucoronosyl and UDP-glucosyl transferase"; Evalue 2e-22; Identity 22% (106/463); Hit 1;
Ado_T000134	pfam2	locus	.	.	text "Tymo 45kd 70kd"
Ado_T000134	pfam2	similarity	272	476	Accession "PF03251"; Desc "pfam03251, Tymo 45kd 70kd, Tymovirus 45/70Kd protein"; Evalue 1e-12; Identity 25% (64/252); Hit 2;
Ado_T000134	pfam3	locus	.	.	text "Mating C"
Ado_T000134	pfam3	similarity	300	479	Accession "PF12737"; Desc "pfam12737, Mating C, C-terminal domain of homeodomain 1"; Evalue 2e-11; Identity 24% (44/181); Hit 3;
Ado_T000134	smart	similarity	.	.
Ado_T000134	trEST_AutoFACT	similarity	.	.
Ado_T000134	uniref100	similarity	2	468	Accession "UniRef100 Q6ZBR9"; Desc "Putative flavonoid glucosyl-transferase n=1 Tax=Oryza sativa Japonica Group RepID=Q6ZBR9 ORYSJ"; Evalue 0.0; Identity 64% (311/480); Hit 3;
Ado_T000135	AutoFACT	locus	.	.	text "WNK2"
Ado_T000135	AutoFACT	similarity	1	383	Accession "k49 f 3432505"; Desc "PREDICTED: probable serine/threonine-protein kinase WNK2-like [Setaria italica]"; Evalue "1e-112"; Identity "68% (185/272)"; Hit 1;
Ado_T000135	cog	similarity	.	.
Ado_T000135	kegg	similarity	1	112	Accession "vvi:100250110"; Desc "with no lysine kinase"; Evalue 5e-27; Identity 56% (64/113); Hit 4;
Ado_T000135	nr	similarity	0	266	Accession "XP 004960542"; Desc "PREDICTED: probable serine/threonine-protein kinase WNK2-like [Setaria italica]"; Evalue 1e-112; Identity 68% (185/272); Hit 1;
Ado_T000135	pfam	similarity	.	.
Ado_T000135	smart	similarity	.	.
Ado_T000135	trEST_AutoFACT	similarity	.	.
Ado_T000135	uniref100	EC	.	.	text "2.7.11.1"
Ado_T000135	uniref100	locus	.	.	text "WNK2"
Ado_T000135	uniref100	similarity	0	265	Accession "UniRef100 Q65X23"; Desc "Probable serine/threonine-protein kinase WNK2 n=2 Tax=Oryza sativa Japonica Group RepID=WNK2 ORYSJ"; Evalue 3e-97; Identity 63% (167/265); Hit 4;
Ado_T000136	AutoFACT	similarity	1	378	Accession "Contig10068"; Desc "PREDICTED: myb-related protein Hv33-like isoform X1 [Setaria italica] >gi|514777691|ref|XP 004968899.1| PREDICTED: myb-related protein Hv33-like isoform X2 [Setaria italica]"; Evalue "1e-84"; Identity "62% (151/242)"; Hit 1;
Ado_T000136	cog	similarity	.	.
Ado_T000136	kegg	similarity	0	86	Accession "zma:100282608"; Desc "myb-related protein Hv33"; Evalue 8e-14; Identity 52% (45/86); Hit 4;
Ado_T000136	nr	similarity	0	236	Accession "XP 004968898"; Desc "PREDICTED: myb-related protein Hv33-like isoform X1 [Setaria italica] >gi|514777691|ref|XP 004968899.1| PREDICTED: myb-related protein Hv33-like isoform X2 [Setaria italica]"; Evalue 1e-84; Identity 62% (151/242); Hit 1;
Ado_T000136	pfam	locus	.	.	text "Herpes BLLF1"
Ado_T000136	pfam	similarity	2	235	Accession "PF05109"; Desc "pfam05109, Herpes BLLF1, Herpes virus major outer envelope glycoprotein (BLLF1)"; Evalue 6e-14; Identity 25% (65/255); Hit 1;
Ado_T000136	smart	similarity	.	.
Ado_T000136	trEST_AutoFACT	similarity	.	.
Ado_T000136	uniref100	GO	.	.	text "GO:0003677|DNA binding|IEA; GO:0005634|nucleus|IEA; GO:0045449|regulation of transcription|IEA"
Ado_T000136	uniref100	similarity	0	236	Accession "UniRef100 C5XMX8"; Desc "Putative uncharacterized protein Sb03g024500 n=1 Tax=Sorghum bicolor RepID=C5XMX8 SORBI"; Evalue 2e-71; Identity 56% (144/254); Hit 0;
Ado_T000137	AutoFACT	similarity	1	468	Accession "k49 f 3432755"; Desc "Unassigned protein"; Evalue ""; Identity ""; Hit ;
Ado_T000137	cog	similarity	.	.
Ado_T000137	kegg	locus	.	.	text "SORBIDRAFT 04g038630"
Ado_T000137	kegg	similarity	199	379	Accession "sbi:SORBI 04g038630"; Desc "SORBIDRAFT 04g038630 hypothetical protein"; Evalue 1e-95; Identity 77% (148/190); Hit 0;
Ado_T000137	nr	similarity	199	379	Accession "XP 002454855"; Desc "hypothetical protein SORBIDRAFT 04g038630 [Sorghum bicolor] >gi|241934686|gb|EES07831.1| hypothetical protein SORBIDRAFT 04g038630 [Sorghum bicolor]"; Evalue 2e-96; Identity 77% (148/190); Hit 0;
Ado_T000137	pfam	similarity	.	.
Ado_T000137	smart	similarity	.	.
Ado_T000137	trEST_AutoFACT	similarity	.	.
Ado_T000137	uniref100	similarity	199	390	Accession "UniRef100 Q6EP30"; Desc "Ferredoxin-like n=1 Tax=Oryza sativa Japonica Group RepID=Q6EP30 ORYSJ"; Evalue 1e-81; Identity 68% (135/198); Hit 4;
Ado_T000138	AutoFACT	similarity	1	222	Accession "k49 f 3432802"; Desc "Unassigned protein"; Evalue "1e-23"; Identity "44% (56/127)"; Hit 0;
Ado_T000138	cog	similarity	.	.
Ado_T000138	kegg	locus	.	.	text "SORBIDRAFT 06g029480"
Ado_T000138	kegg	similarity	49	169	Accession "sbi:SORBI 06g029480"; Desc "SORBIDRAFT 06g029480 hypothetical protein"; Evalue 8e-18; Identity 39% (49/125); Hit 0;
Ado_T000138	nr	similarity	49	171	Accession "XP 004976908"; Desc "PREDICTED: uncharacterized protein Os04g0629400-like [Setaria italica]"; Evalue 1e-23; Identity 44% (56/127); Hit 0;
Ado_T000138	pfam	similarity	.	.
Ado_T000138	smart	similarity	.	.
Ado_T000138	trEST_AutoFACT	similarity	.	.
Ado_T000138	uniref100	similarity	49	169	Accession "UniRef100 C5YGL0"; Desc "Putative uncharacterized protein Sb06g029480 n=1 Tax=Sorghum bicolor RepID=C5YGL0 SORBI"; Evalue 3e-17; Identity 39% (49/125); Hit 0;
Ado_T000139	AutoFACT	similarity	1	773	Accession "k49 f 3432875"; Desc "Unassigned protein"; Evalue "3e-89"; Identity "57% (137/238)"; Hit 0;
Ado_T000139	cog	similarity	.	.
Ado_T000139	kegg	locus	.	.	text "SORBIDRAFT 05g010901"
Ado_T000139	kegg	similarity	365	601	Accession "sbi:SORBI 05g010901"; Desc "SORBIDRAFT 05g010901 hypothetical protein"; Evalue 3e-88; Identity 57% (137/238); Hit 0;
Ado_T000139	nr	similarity	365	601	Accession "XP 002450696"; Desc "hypothetical protein SORBIDRAFT 05g010901 [Sorghum bicolor] >gi|241936539|gb|EES09684.1| hypothetical protein SORBIDRAFT 05g010901 [Sorghum bicolor]"; Evalue 3e-89; Identity 57% (137/238); Hit 0;
Ado_T000139	pfam	similarity	.	.
Ado_T000139	smart	similarity	.	.
Ado_T000139	trEST_AutoFACT	similarity	.	.
Ado_T000139	uniref100	GO	.	.	text "GO:0003676|nucleic acid binding|IEA; GO:0008270|zinc ion binding|IEA; GO:0046872|metal ion binding|IEA"
Ado_T000139	uniref100	similarity	365	601	Accession "UniRef100 C5Y241"; Desc "Putative uncharacterized protein Sb05g010901 n=1 Tax=Sorghum bicolor RepID=C5Y241 SORBI"; Evalue 9e-88; Identity 57% (137/238); Hit 0;
Ado_T000140	AutoFACT	similarity	1	219	Accession "k49 f 3432879"; Desc "Unassigned protein"; Evalue ""; Identity ""; Hit ;
Ado_T000140	cog	similarity	.	.
Ado_T000140	kegg	locus	.	.	text "SORBIDRAFT 07g008810"
Ado_T000140	kegg	similarity	32	127	Accession "sbi:SORBI 07g008810"; Desc "SORBIDRAFT 07g008810 hypothetical protein"; Evalue 1e-17; Identity 50% (48/96); Hit 0;
Ado_T000140	nr	similarity	32	123	Accession "XP 004965429"; Desc "PREDICTED: uncharacterized protein LOC101755944 [Setaria italica]"; Evalue 3e-18; Identity 50% (46/92); Hit 3;
Ado_T000140	pfam	similarity	.	.
Ado_T000140	smart	similarity	.	.
Ado_T000140	trEST_AutoFACT	similarity	.	.
Ado_T000140	uniref100	similarity	32	127	Accession "UniRef100 C5YJS3"; Desc "Putative uncharacterized protein Sb07g008810 n=1 Tax=Sorghum bicolor RepID=C5YJS3 SORBI"; Evalue 4e-17; Identity 50% (48/96); Hit 0;
Ado_T000141	AutoFACT	EC	.	.	text "4.2.2.2"
Ado_T000141	AutoFACT	function	.	.	text "Carbohydrate transport and metabolism"
Ado_T000141	AutoFACT	locus	.	.	text "pectate lyase family protein"
Ado_T000141	AutoFACT	pathway	.	.	text " Pentose and glucuronate interconversions"
Ado_T000141	AutoFACT	similarity	1	266	Accession "k49 f 3432892"; Desc "PREDICTED: putative pectate lyase 21-like [Setaria italica]"; Evalue "1e-134"; Identity "86% (179/207)"; Hit 2;
Ado_T000141	cog	function	.	.	text "Carbohydrate transport and metabolism"
Ado_T000141	cog	similarity	89	264	Accession "BH0698"; Desc "[G] COG3866 Pectate lyase"; Evalue 9e-24; Identity 34% (66/189); Hit 1;
Ado_T000141	kegg	EC	.	.	text "4.2.2.2"
Ado_T000141	kegg	locus	.	.	text "pectate lyase family protein"
Ado_T000141	kegg	pathway	.	.	text " Pentose and glucuronate interconversions"
Ado_T000141	kegg	similarity	67	266	Accession "ath:AT3G55140"; Desc "pectate lyase family protein K01728 pectate lyase [EC:4.2.2.2]"; Evalue 1e-104; Identity 70% (141/200); Hit 4;
Ado_T000141	nr	similarity	66	266	Accession "XP 004977214"; Desc "PREDICTED: putative pectate lyase 21-like [Setaria italica]"; Evalue 1e-134; Identity 86% (179/207); Hit 2;
Ado_T000141	pfam	locus	.	.	text "Pec lyase C"
Ado_T000141	pfam	similarity	159	266	Accession "PF00544"; Desc "pfam00544, Pec lyase C, Pectate lyase"; Evalue 1e-32; Identity 40% (47/116); Hit 1;
Ado_T000141	smart	locus	.	.	text "Amb all"
Ado_T000141	smart	similarity	153	266	Accession "00656"; Desc "smart00656, Amb all, Amb all domain"; Evalue 2e-53; Identity 42% (52/123); Hit 1;
Ado_T000141	trEST_AutoFACT	similarity	.	.
Ado_T000141	uniref100	GO	.	.	text "GO:0016829|lyase activity|IEA"
Ado_T000141	uniref100	similarity	69	266	Accession "UniRef100 B6TJY9"; Desc "Pectate lyase 4 n=1 Tax=Zea mays RepID=B6TJY9 MAIZE"; Evalue 1e-130; Identity 88% (177/201); Hit 2;
Ado_T000142	AutoFACT	similarity	1	621	Accession "Contig1007"; Desc "Unassigned protein"; Evalue ""; Identity ""; Hit ;
Ado_T000142	cog	similarity	.	.
Ado_T000142	kegg	similarity	227	595	Accession "zma:100275617"; Desc "hypothetical protein LOC100275617"; Evalue 0.0; Identity 81% (299/368); Hit 0;
Ado_T000142	nr	similarity	205	617	Accession "XP 004967778"; Desc "PREDICTED: uncharacterized protein LOC101779214 [Setaria italica]"; Evalue 0.0; Identity 81% (337/414); Hit 1;
Ado_T000142	pfam	similarity	.	.
Ado_T000142	smart	similarity	.	.
Ado_T000142	trEST_AutoFACT	similarity	.	.
Ado_T000142	uniref100	similarity	205	595	Accession "UniRef100 UPI000234E4C9"; Desc "UPI000234E4C9 related cluster n=1 Tax=unknown RepID=UPI000234E4C9"; Evalue 0.0; Identity 79% (310/390); Hit 0;
Ado_T000143	AutoFACT	similarity	1	132	Accession "k49 f 3432903"; Desc "Unassigned protein"; Evalue "2e-42"; Identity "91% (61/67)"; Hit 0;
Ado_T000143	cog	similarity	.	.
Ado_T000143	kegg	locus	.	.	text "SORBIDRAFT 04g016950"
Ado_T000143	kegg	similarity	26	93	Accession "sbi:SORBI 04g016950"; Desc "SORBIDRAFT 04g016950 hypothetical protein"; Evalue 3e-41; Identity 91% (61/67); Hit 0;
Ado_T000143	nr	similarity	26	93	Accession "EEC73123"; Desc "hypothetical protein OsI 07132 [Oryza sativa Indica Group] >gi|222622813|gb|EEE56945.1| hypothetical protein OsJ 06649 [Oryza sativa Japonica Group]"; Evalue 2e-42; Identity 91% (61/67); Hit 0;
Ado_T000143	pfam	similarity	.	.
Ado_T000143	smart	similarity	.	.
Ado_T000143	trEST_AutoFACT	similarity	.	.
Ado_T000143	uniref100	similarity	26	93	Accession "UniRef100 I1P080"; Desc "Uncharacterized protein n=4 Tax=Oryza RepID=I1P080 ORYGL"; Evalue 6e-41; Identity 91% (61/67); Hit 0;
Ado_T000144	AutoFACT	similarity	1	170	Accession "k49 f 3432906"; Desc "TT ORF1 domain containing protein"; Evalue "3e-12"; Identity "35% (30/85)"; Hit 1;
Ado_T000144	cog	similarity	.	.
Ado_T000144	kegg	locus	.	.	text "SORBIDRAFT 02g031410"
Ado_T000144	kegg	similarity	16	151	Accession "sbi:SORBI 02g031410"; Desc "SORBIDRAFT 02g031410 hypothetical protein"; Evalue 1e-28; Identity 51% (75/147); Hit 0;
Ado_T000144	nr	similarity	22	128	Accession "NP 001145412"; Desc "uncharacterized protein LOC100278773 [Zea mays] >gi|195655799|gb|ACG47367.1| hypothetical protein [Zea mays] >gi|414590088|tpg|DAA40659.1| TPA: hypothetical protein ZEAMMB73 912556 [Zea mays]"; Evalue 5e-29; Identity 60% (66/110); Hit 3;
Ado_T000144	pfam	locus	.	.	text "TT ORF1"
Ado_T000144	pfam	similarity	77	156	Accession "PF02956"; Desc "pfam02956, TT ORF1, TT viral orf 1"; Evalue 3e-12; Identity 35% (30/85); Hit 1;
Ado_T000144	smart	similarity	.	.
Ado_T000144	trEST_AutoFACT	similarity	.	.
Ado_T000144	uniref100	similarity	16	151	Accession "UniRef100 C5X6X3"; Desc "Putative uncharacterized protein Sb02g031410 n=1 Tax=Sorghum bicolor RepID=C5X6X3 SORBI"; Evalue 4e-28; Identity 51% (75/147); Hit 0;
Ado_T000145	AutoFACT	similarity	1	387	Accession "k49 f 3433132"; Desc "mTERF-like protein"; Evalue "1e-111"; Identity "77% (170/219)"; Hit 2;
Ado_T000145	cog	similarity	.	.
Ado_T000145	kegg	similarity	110	327	Accession "zma:100284573"; Desc "mTERF-like protein"; Evalue 1e-111; Identity 77% (170/219); Hit 2;
Ado_T000145	nr	similarity	110	330	Accession "XP 004984307"; Desc "PREDICTED: uncharacterized protein LOC101767044 [Setaria italica]"; Evalue 1e-122; Identity 81% (184/227); Hit 1;
Ado_T000145	pfam	locus	.	.	text "mTERF"
Ado_T000145	pfam	similarity	105	293	Accession "PF02536"; Desc "pfam02536, mTERF, mTERF"; Evalue 5e-27; Identity 29% (57/196); Hit 1;
Ado_T000145	smart	similarity	.	.
Ado_T000145	trEST_AutoFACT	similarity	.	.
Ado_T000145	uniref100	similarity	110	328	Accession "UniRef100 Q10L33"; Desc "Os03g0360600 protein n=2 Tax=Oryza sativa RepID=Q10L33 ORYSJ"; Evalue 1e-117; Identity 81% (178/218); Hit 2;
Ado_T000146	AutoFACT	similarity	1	180	Accession "k49 f 3433275"; Desc "DUF588 domain containing protein"; Evalue "2e-27"; Identity "23% (32/135)"; Hit 1;
Ado_T000146	cog	similarity	.	.
Ado_T000146	kegg	similarity	0	132	Accession "zma:100276424"; Desc "hypothetical protein LOC100276424"; Evalue 2e-81; Identity 90% (120/132); Hit 0;
Ado_T000146	nr	similarity	0	132	Accession "NP 001143693"; Desc "CASP-like protein 18 [Zea mays] >gi|403399779|sp|B6TAX2.1|CSPLN MAIZE RecName: Full=CASP-like protein 18 >gi|195624850|gb|ACG34255.1| hypothetical protein [Zea mays] >gi|413949042|gb|AFW81691.1| hypothetical protein ZEAMMB73 137268, partial [Zea mays]"; Evalue 3e-82; Identity 90% (120/132); Hit 1;
Ado_T000146	pfam	locus	.	.	text "DUF588"
Ado_T000146	pfam	similarity	0	117	Accession "PF04535"; Desc "pfam04535, DUF588, Domain of unknown function (DUF588)"; Evalue 2e-27; Identity 23% (32/135); Hit 1;
Ado_T000146	smart	similarity	.	.
Ado_T000146	trEST_AutoFACT	similarity	.	.
Ado_T000146	uniref100	similarity	1	132	Accession "UniRef100 F2DFT5"; Desc "Predicted protein n=1 Tax=Hordeum vulgare subsp. vulgare RepID=F2DFT5 HORVD"; Evalue 2e-69; Identity 78% (103/131); Hit 4;
Ado_T000147	AutoFACT	similarity	1	815	Accession "k49 f 3433381"; Desc "Unassigned protein"; Evalue ""; Identity ""; Hit ;
Ado_T000147	cog	similarity	.	.
Ado_T000147	kegg	locus	.	.	text "SORBIDRAFT 05g024020"
Ado_T000147	kegg	similarity	145	815	Accession "sbi:SORBI 05g024020"; Desc "SORBIDRAFT 05g024020 hypothetical protein"; Evalue 0.0; Identity 53% (371/689); Hit 0;
Ado_T000147	nr	similarity	145	815	Accession "XP 002451095"; Desc "hypothetical protein SORBIDRAFT 05g024020 [Sorghum bicolor] >gi|241936938|gb|EES10083.1| hypothetical protein SORBIDRAFT 05g024020 [Sorghum bicolor]"; Evalue 0.0; Identity 53% (371/689); Hit 0;
Ado_T000147	pfam	similarity	.	.
Ado_T000147	smart	similarity	.	.
Ado_T000147	trEST_AutoFACT	similarity	.	.
Ado_T000147	uniref100	similarity	151	815	Accession "UniRef100 Q58H63"; Desc "YNR2 n=1 Tax=Oryza sativa Japonica Group RepID=Q58H63 ORYSJ"; Evalue 0.0; Identity 49% (339/691); Hit 3;
Ado_T000148	AutoFACT	similarity	1	433	Accession "k49 f 3433560"; Desc "PREDICTED: trans-resveratrol di-O-methyltransferase-like [Setaria italica]"; Evalue "1e-163"; Identity "69% (238/343)"; Hit 1;
Ado_T000148	cog	similarity	195	365	Accession "mll8050"; Desc "[QR] COG0500 SAM-dependent methyltransferases"; Evalue 3e-17; Identity 27% (48/176); Hit 1;
Ado_T000148	kegg	locus	.	.	text "Os08g0290700"
Ado_T000148	kegg	similarity	20	361	Accession "osa:4345187"; Desc "Os08g0290700 hypothetical protein"; Evalue 1e-130; Identity 54% (189/349); Hit 0;
Ado_T000148	nr	similarity	20	361	Accession "XP 004951544"; Desc "PREDICTED: trans-resveratrol di-O-methyltransferase-like [Setaria italica]"; Evalue 1e-163; Identity 69% (238/343); Hit 1;
Ado_T000148	pfam	locus	.	.	text "Methyltransf 2"
Ado_T000148	pfam	similarity	91	337	Accession "PF00891"; Desc "pfam00891, Methyltransf 2, O-methyltransferase"; Evalue 1e-86; Identity 38% (96/248); Hit 1;
Ado_T000148	smart	similarity	.	.
Ado_T000148	trEST_AutoFACT	similarity	.	.
Ado_T000148	uniref100	similarity	3	361	Accession "UniRef100 F2DM90"; Desc "Predicted protein (Fragment) n=1 Tax=Hordeum vulgare subsp. vulgare RepID=F2DM90 HORVD"; Evalue 1e-133; Identity 54% (198/365); Hit 3;
Ado_T000149	AutoFACT	similarity	1	189	Accession "k49 f 3433684"; Desc "Unassigned protein"; Evalue ""; Identity ""; Hit ;
Ado_T000149	cog	similarity	.	.
Ado_T000149	kegg	locus	.	.	text "SORBIDRAFT 01g021200"
Ado_T000149	kegg	similarity	62	189	Accession "sbi:SORBI 01g021200"; Desc "SORBIDRAFT 01g021200 hypothetical protein"; Evalue 2e-26; Identity 50% (64/128); Hit 0;
Ado_T000149	nr	similarity	68	189	Accession "XP 004983044"; Desc "PREDICTED: universal stress protein A-like protein-like [Setaria italica]"; Evalue 7e-31; Identity 55% (67/121); Hit 1;
Ado_T000149	pfam	similarity	.	.
Ado_T000149	smart	similarity	.	.
Ado_T000149	trEST_AutoFACT	similarity	.	.
Ado_T000149	uniref100	GO	.	.	text "GO:0006950|response to stress|IEA"
Ado_T000149	uniref100	similarity	62	189	Accession "UniRef100 C5X0J7"; Desc "Putative uncharacterized protein Sb01g021200 n=1 Tax=Sorghum bicolor RepID=C5X0J7 SORBI"; Evalue 5e-26; Identity 50% (64/128); Hit 0;
Ado_T000150	AutoFACT	similarity	1	150	Accession "k49 f 3433787"; Desc "CBM 2 domain containing protein"; Evalue "3e-12"; Identity "32% (21/64)"; Hit 1;
Ado_T000150	cog	similarity	.	.
Ado_T000150	kegg	locus	.	.	text "SORBIDRAFT 01g038340"
Ado_T000150	kegg	similarity	24	149	Accession "sbi:SORBI 01g038340"; Desc "SORBIDRAFT 01g038340 hypothetical protein"; Evalue 6e-62; Identity 79% (101/127); Hit 0;
Ado_T000150	nr	similarity	24	149	Accession "XP 004984866"; Desc "PREDICTED: 6-phosphofructo-2-kinase/fructose-2, 6-bisphosphatase-like isoform X1 [Setaria italica]"; Evalue 4e-63; Identity 81% (104/127); Hit 1;
Ado_T000150	pfam	similarity	.	.
Ado_T000150	smart	locus	.	.	text "CBM 2"
Ado_T000150	smart	similarity	57	119	Accession "01065"; Desc "smart01065, CBM 2, Starch binding domain"; Evalue 3e-12; Identity 32% (21/64); Hit 1;
Ado_T000150	trEST_AutoFACT	similarity	.	.
Ado_T000150	uniref100	similarity	25	149	Accession "UniRef100 F2CXN0"; Desc "Predicted protein n=1 Tax=Hordeum vulgare subsp. vulgare RepID=F2CXN0 HORVD"; Evalue 3e-56; Identity 72% (91/125); Hit 2;
Ado_T000151	AutoFACT	GO	.	.	text "GO:0003700|transcription factor activity|IEA; GO:0006355|regulation of transcription, DNA-dependent|IEA; GO:0008270|zinc ion binding|IEA; GO:0043565|sequence-specific DNA binding|IEA; GO:0046872|metal ion binding|IEA"
Ado_T000151	AutoFACT	similarity	1	340	Accession "Contig10077"; Desc "GATA zinc finger family protein n=1 Tax=Zea mays RepID=B6TB68 MAIZE"; Evalue "1e-106"; Identity "60% (169/279)"; Hit 3;
Ado_T000151	cog	similarity	.	.
Ado_T000151	kegg	similarity	65	339	Accession "zma:100282764"; Desc "GATA zinc finger family protein"; Evalue 1e-107; Identity 60% (169/279); Hit 2;
Ado_T000151	nr	similarity	62	339	Accession "XP 004963249"; Desc "PREDICTED: GATA transcription factor 2-like [Setaria italica]"; Evalue 1e-129; Identity 67% (194/286); Hit 1;
Ado_T000151	pfam	locus	.	.	text "GATA"
Ado_T000151	pfam	similarity	95	130	Accession "PF00320"; Desc "pfam00320, GATA, GATA zinc finger"; Evalue 8e-14; Identity 50% (18/36); Hit 1;
Ado_T000151	smart	locus	.	.	text "ZnF GATA"
Ado_T000151	smart	similarity	82	134	Accession "00401"; Desc "smart00401, ZnF GATA, zinc finger binding to DNA consensus sequence [AT]GATA[AG]"; Evalue 3e-15; Identity 39% (21/53); Hit 1;
Ado_T000151	trEST_AutoFACT	similarity	.	.
Ado_T000151	uniref100	GO	.	.	text "GO:0003700|transcription factor activity|IEA; GO:0006355|regulation of transcription, DNA-dependent|IEA; GO:0008270|zinc ion binding|IEA; GO:0043565|sequence-specific DNA binding|IEA; GO:0046872|metal ion binding|IEA"
Ado_T000151	uniref100	similarity	65	339	Accession "UniRef100 B6TB68"; Desc "GATA zinc finger family protein n=1 Tax=Zea mays RepID=B6TB68 MAIZE"; Evalue 1e-106; Identity 60% (169/279); Hit 3;
Ado_T000152	AutoFACT	similarity	1	681	Accession "k49 f 3433962"; Desc "Atrophin-1 domain containing protein"; Evalue "3e-11"; Identity "22% (74/334)"; Hit 1;
Ado_T000152	cog	similarity	.	.
Ado_T000152	kegg	locus	.	.	text "SORBIDRAFT 10g004990"
Ado_T000152	kegg	similarity	28	565	Accession "sbi:SORBI 10g004990"; Desc "SORBIDRAFT 10g004990 hypothetical protein"; Evalue 1e-135; Identity 45% (249/549); Hit 0;
Ado_T000152	nr	similarity	316	569	Accession "XP 004966691"; Desc "PREDICTED: uncharacterized protein LOC101760701 [Setaria italica]"; Evalue 3e-77; Identity 53% (137/257); Hit 3;
Ado_T000152	pfam	locus	.	.	text "Atrophin-1"
Ado_T000152	pfam	similarity	8	316	Accession "PF03154"; Desc "pfam03154, Atrophin-1, Atrophin-1 family"; Evalue 3e-11; Identity 22% (74/334); Hit 1;
Ado_T000152	smart	similarity	.	.
Ado_T000152	trEST_AutoFACT	similarity	.	.
Ado_T000152	uniref100	similarity	28	565	Accession "UniRef100 C5Z5B1"; Desc "Putative uncharacterized protein Sb10g004990 n=1 Tax=Sorghum bicolor RepID=C5Z5B1 SORBI"; Evalue 1e-135; Identity 45% (249/549); Hit 0;
Ado_T000153	AutoFACT	similarity	1	162	Accession "k49 f 3433963"; Desc "Unassigned protein"; Evalue ""; Identity ""; Hit ;
Ado_T000153	cog	similarity	.	.
Ado_T000153	kegg	similarity	86	120	Accession "vvi:100242673"; Desc "hypothetical protein LOC100242673"; Evalue 8e-15; Identity 85% (30/35); Hit 0;
Ado_T000153	nr	similarity	86	120	Accession "XP 004984139"; Desc "PREDICTED: dolichyl-diphosphooligosaccharide--protein glycosyltransferase subunit 4A-like [Setaria italica]"; Evalue 6e-18; Identity 97% (34/35); Hit 1;
Ado_T000153	pfam	similarity	.	.
Ado_T000153	smart	similarity	.	.
Ado_T000153	trEST_AutoFACT	similarity	.	.
Ado_T000153	uniref100	similarity	86	120	Accession "UniRef100 C7J4U3"; Desc "Os07g0620501 protein n=4 Tax=Poaceae RepID=C7J4U3 ORYSJ"; Evalue 9e-15; Identity 88% (31/35); Hit 3;
Ado_T000154	AutoFACT	function	.	.	text "Lipid transport and metabolism"
Ado_T000154	AutoFACT	similarity	1	356	Accession "k49 f 3433979"; Desc "Long chain acyl-CoA synthetase 8 [Triticum urartu]"; Evalue "2e-99"; Identity "68% (149/218)"; Hit 1;
Ado_T000154	cog	function	.	.	text "Lipid transport and metabolism"
Ado_T000154	cog	similarity	109	280	Accession "SPBC18H10.02"; Desc "[I] COG1022 Long-chain acyl-CoA synthetases (AMP-forming)"; Evalue 7e-28; Identity 40% (71/174); Hit 1;
Ado_T000154	kegg	locus	.	.	text "cl8873 1"
Ado_T000154	kegg	similarity	68	279	Accession "zma:100285568"; Desc "cl8873 1 LOC100285568 (EC:6.2.1.3)"; Evalue 5e-85; Identity 64% (140/217); Hit 2;
Ado_T000154	nr	similarity	67	279	Accession "EMS66181"; Desc "Long chain acyl-CoA synthetase 8 [Triticum urartu]"; Evalue 2e-99; Identity 68% (149/218); Hit 1;
Ado_T000154	pfam	locus	.	.	text "AMP-binding"
Ado_T000154	pfam	similarity	172	263	Accession "PF00501"; Desc "pfam00501, AMP-binding, AMP-binding enzyme"; Evalue 2e-29; Identity 37% (35/94); Hit 1;
Ado_T000154	smart	similarity	.	.
Ado_T000154	trEST_AutoFACT	similarity	.	.
Ado_T000154	uniref100	similarity	68	279	Accession "UniRef100 F2E3D1"; Desc "Predicted protein n=1 Tax=Hordeum vulgare subsp. vulgare RepID=F2E3D1 HORVD"; Evalue 7e-93; Identity 68% (149/217); Hit 1;
Ado_T000155	AutoFACT	similarity	1	741	Accession "Contig10079"; Desc "Unassigned protein"; Evalue ""; Identity ""; Hit ;
Ado_T000155	cog	similarity	.	.
Ado_T000155	kegg	similarity	147	473	Accession "rcu:RCOM 1615150"; Desc "Protein AFR, putative"; Evalue 1e-101; Identity 44% (148/329); Hit 4;
Ado_T000155	nr	similarity	136	482	Accession "XP 004952150"; Desc "PREDICTED: LOW QUALITY PROTEIN: F-box/kelch-repeat protein SKIP4-like [Setaria italica]"; Evalue 0.0; Identity 86% (299/346); Hit 1;
Ado_T000155	pfam	similarity	.	.
Ado_T000155	smart	similarity	.	.
Ado_T000155	trEST_AutoFACT	similarity	.	.
Ado_T000155	uniref100	similarity	136	482	Accession "UniRef100 C5XS99"; Desc "Putative uncharacterized protein Sb04g001090 n=1 Tax=Sorghum bicolor RepID=C5XS99 SORBI"; Evalue 0.0; Identity 85% (295/346); Hit 0;
Ado_T000156	AutoFACT	similarity	1	163	Accession "k49 f 3434137"; Desc "Unassigned protein"; Evalue ""; Identity ""; Hit ;
Ado_T000156	cog	similarity	.	.
Ado_T000156	kegg	similarity	0	71	Accession "vvi:100260846"; Desc "hypothetical protein LOC100260846"; Evalue 2e-22; Identity 60% (43/71); Hit 0;
Ado_T000156	nr	similarity	0	68	Accession "XP 003564988"; Desc "PREDICTED: uncharacterized protein LOC100834782 [Brachypodium distachyon]"; Evalue 3e-23; Identity 64% (44/68); Hit 4;
Ado_T000156	pfam	similarity	.	.
Ado_T000156	smart	similarity	.	.
Ado_T000156	trEST_AutoFACT	similarity	.	.
Ado_T000156	uniref100	similarity	0	80	Accession "UniRef100 B9FMF9"; Desc "Putative uncharacterized protein n=1 Tax=Oryza sativa Japonica Group RepID=B9FMF9 ORYSJ"; Evalue 1e-42; Identity 85% (68/80); Hit 0;
Ado_T000157	AutoFACT	similarity	1	371	Accession "k49 f 3434172"; Desc "PREDICTED: cytosolic sulfotransferase 18-like [Setaria italica]"; Evalue "1e-174"; Identity "72% (236/324)"; Hit 1;
Ado_T000157	cog	similarity	.	.
Ado_T000157	kegg	similarity	32	340	Accession "zma:100284251"; Desc "flavonol 4-sulfotransferase"; Evalue 1e-117; Identity 54% (172/315); Hit 3;
Ado_T000157	nr	similarity	32	353	Accession "XP 004979621"; Desc "PREDICTED: cytosolic sulfotransferase 18-like [Setaria italica]"; Evalue 1e-174; Identity 72% (236/324); Hit 1;
Ado_T000157	pfam	locus	.	.	text "Sulfotransfer 1"
Ado_T000157	pfam	similarity	36	293	Accession "PF00685"; Desc "pfam00685, Sulfotransfer 1, Sulfotransferase domain"; Evalue 3e-72; Identity 32% (87/265); Hit 1;
Ado_T000157	smart	similarity	.	.
Ado_T000157	trEST_AutoFACT	similarity	.	.
Ado_T000157	uniref100	similarity	32	359	Accession "UniRef100 F2DWI2"; Desc "Predicted protein n=1 Tax=Hordeum vulgare subsp. vulgare RepID=F2DWI2 HORVD"; Evalue 1e-122; Identity 54% (180/330); Hit 4;
Ado_T000158	AutoFACT	similarity	1	209	Accession "k49 f 3434221"; Desc "DUF3339 domain containing protein"; Evalue "8e-40"; Identity "65% (44/67)"; Hit 1;
Ado_T000158	cog	similarity	.	.
Ado_T000158	kegg	locus	.	.	text "SORBIDRAFT 03g009080"
Ado_T000158	kegg	similarity	104	174	Accession "sbi:SORBI 03g009080"; Desc "SORBIDRAFT 03g009080 hypothetical protein"; Evalue 8e-22; Identity 67% (47/70); Hit 0;
Ado_T000158	nr	similarity	104	174	Accession "XP 002455352"; Desc "hypothetical protein SORBIDRAFT 03g009080 [Sorghum bicolor] >gi|241927327|gb|EES00472.1| hypothetical protein SORBIDRAFT 03g009080 [Sorghum bicolor]"; Evalue 9e-23; Identity 67% (47/70); Hit 0;
Ado_T000158	pfam	locus	.	.	text "DUF3339"
Ado_T000158	pfam	similarity	107	174	Accession "PF11820"; Desc "pfam11820, DUF3339, Protein of unknown function (DUF3339)"; Evalue 8e-40; Identity 65% (44/67); Hit 1;
Ado_T000158	smart	similarity	.	.
Ado_T000158	trEST_AutoFACT	similarity	.	.
Ado_T000158	uniref100	similarity	105	174	Accession "UniRef100 F2E5G1"; Desc "Predicted protein n=1 Tax=Hordeum vulgare subsp. vulgare RepID=F2E5G1 HORVD"; Evalue 1e-16; Identity 60% (42/69); Hit 3;
Ado_T000159	AutoFACT	similarity	1	234	Accession "k49 f 3434233"; Desc "PREDICTED: dof zinc finger protein DOF5.1-like isoform X2 [Setaria italica]"; Evalue "1e-91"; Identity "64% (154/238)"; Hit 1;
Ado_T000159	cog	similarity	.	.
Ado_T000159	kegg	locus	.	.	text "SORBIDRAFT 01g039550"
Ado_T000159	kegg	similarity	0	234	Accession "sbi:SORBI 01g039550"; Desc "SORBIDRAFT 01g039550 hypothetical protein"; Evalue 2e-83; Identity 59% (146/244); Hit 0;
Ado_T000159	nr	similarity	0	234	Accession "XP 004984738"; Desc "PREDICTED: dof zinc finger protein DOF5.1-like isoform X2 [Setaria italica]"; Evalue 1e-91; Identity 64% (154/238); Hit 1;
Ado_T000159	pfam	locus	.	.	text "zf-Dof"
Ado_T000159	pfam	similarity	180	234	Accession "PF02701"; Desc "pfam02701, zf-Dof, Dof domain, zinc finger"; Evalue 1e-40; Identity 81% (44/54); Hit 1;
Ado_T000159	smart	similarity	.	.
Ado_T000159	trEST_AutoFACT	similarity	.	.
Ado_T000159	uniref100	GO	.	.	text "GO:0003677|DNA binding|IEA; GO:0008270|zinc ion binding|IEA; GO:0045449|regulation of transcription|IEA"
Ado_T000159	uniref100	similarity	0	234	Accession "UniRef100 Q8L5E9"; Desc "Dof zinc finger protein n=1 Tax=Hordeum vulgare RepID=Q8L5E9 HORVU"; Evalue 4e-85; Identity 60% (147/245); Hit 1;
Ado_T000160	AutoFACT	similarity	1	398	Accession "k49 f 3434441"; Desc "TPT domain containing protein"; Evalue "1e-28"; Identity "23% (37/160)"; Hit 1;
Ado_T000160	cog	similarity	.	.
Ado_T000160	kegg	locus	.	.	text "Os03g0187800"
Ado_T000160	kegg	similarity	57	377	Accession "osa:4331883"; Desc "Os03g0187800 hypothetical protein"; Evalue 1e-109; Identity 56% (186/327); Hit 0;
Ado_T000160	nr	similarity	57	377	Accession "XP 004985415"; Desc "PREDICTED: purine permease 3-like [Setaria italica]"; Evalue 1e-117; Identity 59% (193/323); Hit 1;
Ado_T000160	pfam	locus	.	.	text "TPT"
Ado_T000160	pfam	similarity	191	349	Accession "PF03151"; Desc "pfam03151, TPT, Triose-phosphate Transporter family"; Evalue 1e-28; Identity 23% (37/160); Hit 1;
Ado_T000160	smart	similarity	.	.
Ado_T000160	trEST_AutoFACT	similarity	.	.
Ado_T000160	uniref100	similarity	57	375	Accession "UniRef100 F2DL65"; Desc "Predicted protein n=1 Tax=Hordeum vulgare subsp. vulgare RepID=F2DL65 HORVD"; Evalue 1e-107; Identity 55% (180/324); Hit 3;
Ado_T000161	AutoFACT	similarity	1	823	Accession "k49 f 3434499"; Desc "DUF4413 multi-domain protein"; Evalue "2e-32"; Identity "35% (37/105)"; Hit 1;
Ado_T000161	cog	similarity	.	.
Ado_T000161	kegg	similarity	74	751	Accession "zma:100191735"; Desc "hypothetical protein LOC100191735"; Evalue 0.0; Identity 59% (402/681); Hit 0;
Ado_T000161	nr	similarity	74	751	Accession "NP 001130635"; Desc "uncharacterized protein LOC100191735 [Zea mays] >gi|194689700|gb|ACF78934.1| unknown [Zea mays]"; Evalue 0.0; Identity 59% (402/681); Hit 1;
Ado_T000161	pfam	locus	.	.	text "DUF4413"
Ado_T000161	pfam	similarity	511	616	Accession "PF14372"; Desc "pfam14372, DUF4413, Domain of unknown function (DUF4413)"; Evalue 2e-32; Identity 35% (37/105); Hit 1;
Ado_T000161	pfam2	locus	.	.	text "Dimer Tnp hAT"
Ado_T000161	pfam2	similarity	664	745	Accession "PF05699"; Desc "pfam05699, Dimer Tnp hAT, hAT family dimerisation domain"; Evalue 1e-28; Identity 45% (37/82); Hit 2;
Ado_T000161	smart	similarity	.	.
Ado_T000161	trEST_AutoFACT	similarity	.	.
Ado_T000161	uniref100	similarity	115	749	Accession "UniRef100 Q53RM1"; Desc "HAT family dimerisation domain containing protein n=1 Tax=Oryza sativa Japonica Group RepID=Q53RM1 ORYSJ"; Evalue 0.0; Identity 50% (324/642); Hit 2;
Ado_T000162	AutoFACT	function	.	.	text "General function prediction only"
Ado_T000162	AutoFACT	similarity	1	452	Accession "Contig10083"; Desc "Na(+) dependent transporter-like n=2 Tax=Oryza sativa RepID=Q5VRB2 ORYSJ"; Evalue "0.0"; Identity "91% (314/343)"; Hit 2;
Ado_T000162	cog	function	.	.	text "General function prediction only"
Ado_T000162	cog	similarity	136	439	Accession "BS yocS"; Desc "[R] COG0385 Predicted Na+-dependent transporter"; Evalue 1e-61; Identity 39% (120/305); Hit 1;
Ado_T000162	kegg	similarity	108	451	Accession "ath:AT2G26900"; Desc "bile acid:sodium symporter family protein"; Evalue 0.0; Identity 83% (285/343); Hit 3;
Ado_T000162	nr	similarity	108	451	Accession "NP 001043701"; Desc "Os01g0645200 [Oryza sativa Japonica Group] >gi|75110162|sp|Q5VRB2.1|BASS2 ORYSJ RecName: Full=Probable sodium/metabolite cotransporter BASS2, chloroplastic AltName: Full=Bile acid-sodium symporter family protein 2 Flags: Precursor >gi|55295966|dbj|BAD68006.1| Na(+) dependent transporter-like [Oryza sativa Japonica Group] >gi|113533232|dbj|BAF05615.1| Os01g0645200 […
Ado_T000162	pfam	locus	.	.	text "SBF"
Ado_T000162	pfam	similarity	172	346	Accession "PF01758"; Desc "pfam01758, SBF, Sodium Bile acid symporter family"; Evalue 2e-67; Identity 40% (75/184); Hit 1;
Ado_T000162	pfam2	locus	.	.	text "DUF4137"
Ado_T000162	pfam2	similarity	140	405	Accession "PF13593"; Desc "pfam13593, DUF4137, SBF-like CPA transporter family (DUF4137)"; Evalue 5e-26; Identity 27% (76/281); Hit 2;
Ado_T000162	pfam3	locus	.	.	text "Na H Exchanger"
Ado_T000162	pfam3	similarity	149	436	Accession "PF00999"; Desc "pfam00999, Na H Exchanger, Sodium/hydrogen exchanger family"; Evalue 4e-11; Identity 21% (67/309); Hit 3;
Ado_T000162	smart	similarity	.	.
Ado_T000162	trEST_AutoFACT	similarity	.	.
Ado_T000162	uniref100	similarity	108	451	Accession "UniRef100 Q5VRB2"; Desc "Na(+) dependent transporter-like n=2 Tax=Oryza sativa RepID=Q5VRB2 ORYSJ"; Evalue 0.0; Identity 91% (314/343); Hit 2;
Ado_T000163	AutoFACT	similarity	1	243	Accession "k49 f 3434698"; Desc "Unassigned protein"; Evalue ""; Identity ""; Hit ;
Ado_T000163	cog	similarity	.	.
Ado_T000163	kegg	locus	.	.	text "SORBIDRAFT 01g045390"
Ado_T000163	kegg	similarity	114	217	Accession "sbi:SORBI 01g045390"; Desc "SORBIDRAFT 01g045390 hypothetical protein"; Evalue 2e-13; Identity 43% (45/104); Hit 0;
Ado_T000163	nr	similarity	111	217	Accession "XP 004985509"; Desc "PREDICTED: uncharacterized protein LOC101754734 [Setaria italica]"; Evalue 4e-18; Identity 46% (49/106); Hit 1;
Ado_T000163	pfam	similarity	.	.
Ado_T000163	smart	similarity	.	.
Ado_T000163	trEST_AutoFACT	similarity	.	.
Ado_T000163	uniref100	similarity	114	217	Accession "UniRef100 C5WVU5"; Desc "Putative uncharacterized protein Sb01g045390 n=1 Tax=Sorghum bicolor RepID=C5WVU5 SORBI"; Evalue 7e-13; Identity 43% (45/104); Hit 0;
Ado_T000164	AutoFACT	similarity	1	123	Accession "k49 f 3434702"; Desc "Unassigned protein"; Evalue ""; Identity ""; Hit ;
Ado_T000164	cog	similarity	.	.
Ado_T000164	kegg	similarity	.	.
Ado_T000164	nr	similarity	3	60	Accession "XP 003578613"; Desc "PREDICTED: uncharacterized protein LOC100833743 [Brachypodium distachyon]"; Evalue 3e-19; Identity 66% (38/57); Hit 2;
Ado_T000164	pfam	similarity	.	.
Ado_T000164	smart	similarity	.	.
Ado_T000164	trEST_AutoFACT	similarity	.	.
Ado_T000164	uniref100	similarity	3	60	Accession "UniRef100 F2EDP0"; Desc "Predicted protein n=1 Tax=Hordeum vulgare subsp. vulgare RepID=F2EDP0 HORVD"; Evalue 2e-15; Identity 61% (35/57); Hit 3;
Ado_T000165	AutoFACT	similarity	1	424	Accession "k49 f 3434744"; Desc "Unassigned protein"; Evalue "1e-153"; Identity "64% (241/375)"; Hit 0;
Ado_T000165	cog	similarity	.	.
Ado_T000165	kegg	locus	.	.	text "SORBIDRAFT 06g019960"
Ado_T000165	kegg	similarity	59	423	Accession "sbi:SORBI 06g019960"; Desc "SORBIDRAFT 06g019960 hypothetical protein"; Evalue 1e-152; Identity 64% (241/375); Hit 0;
Ado_T000165	nr	similarity	59	423	Accession "XP 002446656"; Desc "hypothetical protein SORBIDRAFT 06g019960 [Sorghum bicolor] >gi|241937839|gb|EES10984.1| hypothetical protein SORBIDRAFT 06g019960 [Sorghum bicolor]"; Evalue 1e-153; Identity 64% (241/375); Hit 0;
Ado_T000165	pfam	similarity	.	.
Ado_T000165	smart	similarity	.	.
Ado_T000165	trEST_AutoFACT	similarity	.	.
Ado_T000165	uniref100	similarity	59	423	Accession "UniRef100 C5YAE9"; Desc "Putative uncharacterized protein Sb06g019960 n=1 Tax=Sorghum bicolor RepID=C5YAE9 SORBI"; Evalue 1e-151; Identity 64% (241/375); Hit 0;
Ado_T000166	AutoFACT	similarity	1	630	Accession "k49 f 3434800"; Desc "Unassigned protein"; Evalue ""; Identity ""; Hit ;
Ado_T000166	cog	similarity	.	.
Ado_T000166	kegg	locus	.	.	text "SORBIDRAFT 01g006425"
Ado_T000166	kegg	similarity	151	516	Accession "sbi:SORBI 01g006425"; Desc "SORBIDRAFT 01g006425 hypothetical protein"; Evalue 4e-79; Identity 47% (190/404); Hit 0;
Ado_T000166	nr	similarity	124	516	Accession "XP 003558597"; Desc "PREDICTED: uncharacterized protein LOC100838516 [Brachypodium distachyon]"; Evalue 4e-60; Identity 38% (162/421); Hit 4;
Ado_T000166	pfam	similarity	.	.
Ado_T000166	smart	similarity	.	.
Ado_T000166	trEST_AutoFACT	similarity	.	.
Ado_T000166	uniref100	similarity	124	531	Accession "UniRef100 F2EEF4"; Desc "Predicted protein n=1 Tax=Hordeum vulgare subsp. vulgare RepID=F2EEF4 HORVD"; Evalue 2e-61; Identity 39% (173/435); Hit 2;
Ado_T000167	AutoFACT	similarity	1	198	Accession "Contig10085"; Desc "Phosphoribosylformylglycinamidine cyclo-ligase (Fragment) n=1 Tax=Oryza sativa Indica Group RepID=A6MZJ8 ORYSI"; Evalue "8e-61"; Identity "83% (89/106)"; Hit 1;
Ado_T000167	cog	function	.	.	text "Nucleotide transport and metabolism"
Ado_T000167	cog	similarity	0	98	Accession "SPBC405.01 2"; Desc "[F] COG0150 Phosphoribosylaminoimidazole (AIR) synthetase"; Evalue 2e-26; Identity 50% (50/99); Hit 1;
Ado_T000167	kegg	locus	.	.	text "SORBIDRAFT 09g001230"
Ado_T000167	kegg	similarity	0	106	Accession "sbi:SORBI 09g001230"; Desc "SORBIDRAFT 09g001230 hypothetical protein"; Evalue 3e-60; Identity 87% (93/106); Hit 0;
Ado_T000167	nr	similarity	0	106	Accession "XP 004960910"; Desc "PREDICTED: phosphoribosylformylglycinamidine cyclo-ligase, chloroplastic/mitochondrial-like [Setaria italica]"; Evalue 3e-64; Identity 92% (98/106); Hit 1;
Ado_T000167	pfam	locus	.	.	text "AIRS C"
Ado_T000167	pfam	similarity	1	98	Accession "PF02769"; Desc "pfam02769, AIRS C, AIR synthase related protein, C-terminal domain"; Evalue 7e-20; Identity 33% (33/99); Hit 1;
Ado_T000167	smart	similarity	.	.
Ado_T000167	trEST_AutoFACT	similarity	.	.
Ado_T000167	uniref100	similarity	0	106	Accession "UniRef100 A6MZJ8"; Desc "Phosphoribosylformylglycinamidine cyclo-ligase (Fragment) n=1 Tax=Oryza sativa Indica Group RepID=A6MZJ8 ORYSI"; Evalue 8e-61; Identity 83% (89/106); Hit 1;
Ado_T000168	AutoFACT	function	.	.	text "Signal transduction mechanisms"
Ado_T000168	AutoFACT	locus	.	.	text "P2C14"
Ado_T000168	AutoFACT	similarity	1	440	Accession "k49 f 3434824"; Desc "PREDICTED: probable protein phosphatase 2C 14-like [Setaria italica]"; Evalue "1e-157"; Identity "84% (226/269)"; Hit 1;
Ado_T000168	cog	function	.	.	text "Signal transduction mechanisms"
Ado_T000168	cog	similarity	209	370	Accession "SPAC2G11.07c"; Desc "[T] COG0631 Serine/threonine protein phosphatase"; Evalue 3e-15; Identity 33% (57/168); Hit 1;
Ado_T000168	kegg	locus	.	.	text "SORBIDRAFT 04g018090"
Ado_T000168	kegg	similarity	171	440	Accession "sbi:SORBI 04g018090"; Desc "SORBIDRAFT 04g018090 hypothetical protein"; Evalue 1e-151; Identity 81% (219/269); Hit 0;
Ado_T000168	nr	similarity	171	440	Accession "XP 004952485"; Desc "PREDICTED: probable protein phosphatase 2C 14-like [Setaria italica]"; Evalue 1e-157; Identity 84% (226/269); Hit 1;
Ado_T000168	pfam	locus	.	.	text "PP2C"
Ado_T000168	pfam	similarity	187	370	Accession "PF00481"; Desc "pfam00481, PP2C, Protein phosphatase 2C"; Evalue 3e-35; Identity 39% (74/189); Hit 1;
Ado_T000168	smart	locus	.	.	text "PP2Cc"
Ado_T000168	smart	similarity	187	370	Accession "00332"; Desc "smart00332, PP2Cc, Serine/threonine phosphatases, family 2C, catalytic domain"; Evalue 9e-41; Identity 36% (68/185); Hit 1;
Ado_T000168	trEST_AutoFACT	similarity	.	.
Ado_T000168	uniref100	EC	.	.	text "3.1.3.16"
Ado_T000168	uniref100	locus	.	.	text "P2C14"
Ado_T000168	uniref100	similarity	171	440	Accession "UniRef100 Q6K6N7"; Desc "Probable protein phosphatase 2C 14 n=2 Tax=Oryza sativa Japonica Group RepID=P2C14 ORYSJ"; Evalue 1e-140; Identity 78% (211/269); Hit 4;
Ado_T000169	AutoFACT	similarity	1	580	Accession "k49 f 3434925"; Desc "PREDICTED: protein TIFY 6B-like [Setaria italica]"; Evalue "0.0"; Identity "73% (313/427)"; Hit 1;
Ado_T000169	cog	similarity	.	.
Ado_T000169	kegg	locus	.	.	text "ZIM motif family protein"
Ado_T000169	kegg	pathway	.	.	text " Plant-pathogen interaction"
Ado_T000169	kegg	similarity	134	499	Accession "zma:100285509"; Desc "ZIM motif family protein K13464 jasmonate-insensitive 3"; Evalue 1e-111; Identity 57% (224/391); Hit 3;
Ado_T000169	nr	similarity	84	507	Accession "XP 004973483"; Desc "PREDICTED: protein TIFY 6B-like [Setaria italica]"; Evalue 0.0; Identity 73% (313/427); Hit 1;
Ado_T000169	pfam	locus	.	.	text "tify"
Ado_T000169	pfam	similarity	274	310	Accession "PF06200"; Desc "pfam06200, tify, tify domain"; Evalue 9e-15; Identity 66% (24/36); Hit 1;
Ado_T000169	smart	locus	.	.	text "TIFY"
Ado_T000169	smart	similarity	275	310	Accession "00979"; Desc "smart00979, TIFY, This short possible domain is found in a variety of plant transcription factors that contain GATA domains as well as other motifs"; Evalue 4e-13; Identity 62% (22/35); Hit 1;
Ado_T000169	trEST_AutoFACT	similarity	.	.
Ado_T000169	uniref100	similarity	84	507	Accession "UniRef100 C5YL41"; Desc "Putative uncharacterized protein Sb07g020910 n=1 Tax=Sorghum bicolor RepID=C5YL41 SORBI"; Evalue 1e-176; Identity 67% (297/437); Hit 0;
Ado_T000170	AutoFACT	function	.	.	text "Cell wall/membrane/envelope biogenesis"
Ado_T000170	AutoFACT	similarity	1	593	Accession "k49 f 3435110"; Desc "[M] COG4775 Outer membrane protein/protective antigen OMA87"; Evalue "6e-18"; Identity "27% (97/355)"; Hit 1;
Ado_T000170	cog	function	.	.	text "Cell wall/membrane/envelope biogenesis"
Ado_T000170	cog	similarity	192	533	Accession "SPAC17C9.06"; Desc "[M] COG4775 Outer membrane protein/protective antigen OMA87"; Evalue 6e-18; Identity 27% (97/355); Hit 1;
Ado_T000170	kegg	locus	.	.	text "SORBIDRAFT 03g038720"
Ado_T000170	kegg	similarity	70	538	Accession "sbi:SORBI 03g038720"; Desc "SORBIDRAFT 03g038720 hypothetical protein"; Evalue 0.0; Identity 76% (361/469); Hit 0;
Ado_T000170	nr	similarity	70	539	Accession "NP 001167747"; Desc "uncharacterized protein LOC100381435 [Zea mays] >gi|223943729|gb|ACN25948.1| unknown [Zea mays] >gi|413952054|gb|AFW84703.1| hypothetical protein ZEAMMB73 047506 [Zea mays]"; Evalue 0.0; Identity 76% (359/470); Hit 3;
Ado_T000170	pfam	locus	.	.	text "Bac surface Ag"
Ado_T000170	pfam	similarity	193	539	Accession "PF01103"; Desc "pfam01103, Bac surface Ag, Surface antigen"; Evalue 2e-31; Identity 22% (80/354); Hit 1;
Ado_T000170	smart	similarity	.	.
Ado_T000170	trEST_AutoFACT	similarity	.	.
Ado_T000170	uniref100	GO	.	.	text "GO:0019867|outer membrane|IEA"
Ado_T000170	uniref100	similarity	70	538	Accession "UniRef100 C5XNY7"; Desc "Putative uncharacterized protein Sb03g038720 n=1 Tax=Sorghum bicolor RepID=C5XNY7 SORBI"; Evalue 0.0; Identity 76% (361/469); Hit 0;
Ado_T000171	AutoFACT	similarity	1	289	Accession "k49 f 3435221"; Desc "PREDICTED: methyltransferase-like protein 23-like [Setaria italica]"; Evalue "1e-157"; Identity "91% (213/234)"; Hit 1;
Ado_T000171	cog	similarity	66	168	Accession "SPAC3A11.03"; Desc "[QR] COG0500 SAM-dependent methyltransferases"; Evalue 1e-11; Identity 40% (41/102); Hit 1;
Ado_T000171	kegg	locus	.	.	text "Os02g0120300"
Ado_T000171	kegg	similarity	23	257	Accession "osa:4328111"; Desc "Os02g0120300 hypothetical protein"; Evalue 1e-148; Identity 85% (201/234); Hit 0;
Ado_T000171	nr	similarity	18	252	Accession "XP 004952102"; Desc "PREDICTED: methyltransferase-like protein 23-like [Setaria italica]"; Evalue 1e-157; Identity 91% (213/234); Hit 1;
Ado_T000171	pfam	locus	.	.	text "Methyltransf 16"
Ado_T000171	pfam	similarity	49	193	Accession "PF10294"; Desc "pfam10294, Methyltransf 16, Putative methyltransferase"; Evalue 3e-20; Identity 31% (48/154); Hit 1;
Ado_T000171	smart	similarity	.	.
Ado_T000171	trEST_AutoFACT	similarity	.	.
Ado_T000171	uniref100	similarity	23	257	Accession "UniRef100 Q6YUS4"; Desc "Os02g0120300 protein n=1 Tax=Oryza sativa Japonica Group RepID=Q6YUS4 ORYSJ"; Evalue 1e-148; Identity 85% (201/234); Hit 2;
Ado_T000172	AutoFACT	similarity	1	294	Accession "k49 f 3435237"; Desc "Unassigned protein"; Evalue ""; Identity ""; Hit ;
Ado_T000172	cog	similarity	.	.
Ado_T000172	kegg	locus	.	.	text "Os04g0626900"
Ado_T000172	kegg	similarity	0	294	Accession "osa:4337073"; Desc "Os04g0626900 hypothetical protein"; Evalue 1e-169; Identity 86% (253/294); Hit 0;
Ado_T000172	nr	similarity	0	294	Accession "gi|414585333|tpg|DAA35904.1|"; Desc "TPA: hypothetical protein ZEAMMB73 888269 [Zea mays]"; Evalue 1e-172; Identity 85% (250/294); Hit 0;
Ado_T000172	pfam	similarity	.	.
Ado_T000172	smart	similarity	.	.
Ado_T000172	trEST_AutoFACT	similarity	.	.
Ado_T000172	uniref100	similarity	0	294	Accession "UniRef100 Q0J9X3"; Desc "Os04g0626900 protein n=1 Tax=Oryza sativa Japonica Group RepID=Q0J9X3 ORYSJ"; Evalue 1e-169; Identity 86% (253/294); Hit 4;
Ado_T000173	AutoFACT	similarity	1	541	Accession "k49 f 3435416"; Desc "PREDICTED: U-box domain-containing protein 33-like [Setaria italica]"; Evalue "7e-37"; Identity "78% (71/91)"; Hit 1;
Ado_T000173	cog	similarity	.	.
Ado_T000173	kegg	similarity	447	537	Accession "ath:AT2G45910"; Desc "protein kinase family protein / U-box domain-containing protein"; Evalue 3e-13; Identity 45% (41/91); Hit 3;
Ado_T000173	nr	similarity	451	541	Accession "XP 004983737"; Desc "PREDICTED: U-box domain-containing protein 33-like [Setaria italica]"; Evalue 7e-37; Identity 78% (71/91); Hit 1;
Ado_T000173	pfam	similarity	.	.
Ado_T000173	smart	similarity	.	.
Ado_T000173	trEST_AutoFACT	similarity	.	.
Ado_T000173	uniref100	similarity	452	541	Accession "UniRef100 Q336U1"; Desc "Os10g0552400 protein n=1 Tax=Oryza sativa Japonica Group RepID=Q336U1 ORYSJ"; Evalue 3e-28; Identity 66% (60/90); Hit 3;
Ado_T000174	AutoFACT	similarity	1	347	Accession "Contig1009"; Desc "mTERF family protein n=1 Tax=Zea mays RepID=B4FH48 MAIZE"; Evalue "1e-64"; Identity "42% (120/285)"; Hit 2;
Ado_T000174	cog	similarity	.	.
Ado_T000174	kegg	locus	.	.	text "SORBIDRAFT 10g007930"
Ado_T000174	kegg	similarity	0	283	Accession "sbi:SORBI 10g007930"; Desc "SORBIDRAFT 10g007930 hypothetical protein"; Evalue 5e-66; Identity 42% (121/285); Hit 0;
Ado_T000174	nr	similarity	0	285	Accession "XP 004972253"; Desc "PREDICTED: uncharacterized protein LOC101781787 [Setaria italica]"; Evalue 1e-111; Identity 63% (183/286); Hit 1;
Ado_T000174	pfam	locus	.	.	text "mTERF"
Ado_T000174	pfam	similarity	0	250	Accession "PF02536"; Desc "pfam02536, mTERF, mTERF"; Evalue 9e-18; Identity 20% (58/287); Hit 1;
Ado_T000174	smart	similarity	.	.
Ado_T000174	trEST_AutoFACT	similarity	.	.
Ado_T000174	uniref100	similarity	0	283	Accession "UniRef100 B4FH48"; Desc "mTERF family protein n=1 Tax=Zea mays RepID=B4FH48 MAIZE"; Evalue 1e-64; Identity 42% (120/285); Hit 2;
Ado_T000175	AutoFACT	similarity	1	424	Accession "k49 f 3435616"; Desc "Unassigned protein"; Evalue ""; Identity ""; Hit ;
Ado_T000175	cog	similarity	.	.
Ado_T000175	kegg	similarity	58	374	Accession "ath:AT1G04390"; Desc "protein binding"; Evalue 3e-78; Identity 39% (124/316); Hit 3;
Ado_T000175	nr	similarity	60	373	Accession "XP 004966194"; Desc "PREDICTED: BTB/POZ domain-containing protein At1g04390-like [Setaria italica]"; Evalue 0.0; Identity 83% (261/313); Hit 0;
Ado_T000175	pfam	similarity	.	.
Ado_T000175	smart	similarity	.	.
Ado_T000175	trEST_AutoFACT	similarity	.	.
Ado_T000175	uniref100	GO	.	.	text "GO:0005515|protein binding|IEA"
Ado_T000175	uniref100	similarity	60	373	Accession "UniRef100 C0PIN4"; Desc "Putative uncharacterized protein n=1 Tax=Zea mays RepID=C0PIN4 MAIZE"; Evalue 1e-175; Identity 78% (246/314); Hit 0;
Ado_T000176	AutoFACT	similarity	1	283	Accession "Contig10092"; Desc "Unassigned protein"; Evalue ""; Identity ""; Hit ;
Ado_T000176	cog	similarity	.	.
Ado_T000176	kegg	locus	.	.	text "SORBIDRAFT 08g019760"
Ado_T000176	kegg	similarity	96	279	Accession "sbi:SORBI 08g019760"; Desc "SORBIDRAFT 08g019760 hypothetical protein"; Evalue 2e-68; Identity 67% (127/187); Hit 0;
Ado_T000176	nr	similarity	96	279	Accession "XP 004963029"; Desc "PREDICTED: cyclin-D5-2-like [Setaria italica]"; Evalue 4e-70; Identity 67% (124/183); Hit 0;
Ado_T000176	pfam	similarity	.	.
Ado_T000176	smart	similarity	.	.
Ado_T000176	trEST_AutoFACT	similarity	.	.
Ado_T000176	uniref100	similarity	97	282	Accession "UniRef100 F2D2R7"; Desc "Predicted protein n=1 Tax=Hordeum vulgare subsp. vulgare RepID=F2D2R7 HORVD"; Evalue 1e-64; Identity 64% (122/190); Hit 3;
Ado_T000177	AutoFACT	function	.	.	text "Coenzyme transport and metabolism"
Ado_T000177	AutoFACT	similarity	1	478	Accession "k49 f 3435837"; Desc "[H] COG0117 Pyrimidine deaminase"; Evalue "3e-66"; Identity "65% (96/146)"; Hit 1;
Ado_T000177	cog	function	.	.	text "Coenzyme transport and metabolism"
Ado_T000177	cog	similarity	74	220	Accession "all0082 1"; Desc "[H] COG0117 Pyrimidine deaminase"; Evalue 3e-66; Identity 65% (96/146); Hit 1;
Ado_T000177	kegg	EC	.	.	text "3.5.4.26 1.1.1.193"
Ado_T000177	kegg	locus	.	.	text "SORBIDRAFT 01g049430"
Ado_T000177	kegg	pathway	.	.	text " Metabolic pathways Riboflavin metabolism"
Ado_T000177	kegg	similarity	29	425	Accession "sbi:SORBI 01g049430"; Desc "SORBIDRAFT 01g049430 hypothetical protein K11752 diaminohydroxyphosphoribosylaminopyrimidine deaminase / 5-amino-6-(5-phosphoribosylamino)uracil reductase [EC:3.5.4.26 1.1.1.193]"; Evalue 0.0; Identity 79% (316/396); Hit 0;
Ado_T000177	nr	similarity	29	425	Accession "XP 004985970"; Desc "PREDICTED: uncharacterized protein LOC101762852 [Setaria italica]"; Evalue 0.0; Identity 81% (321/396); Hit 1;
Ado_T000177	pfam	locus	.	.	text "dCMP cyt deam 1"
Ado_T000177	pfam	similarity	83	178	Accession "PF00383"; Desc "pfam00383, dCMP cyt deam 1, Cytidine and deoxycytidylate deaminase zinc-binding region"; Evalue 6e-25; Identity 37% (39/105); Hit 1;
Ado_T000177	smart	similarity	.	.
Ado_T000177	trEST_AutoFACT	similarity	.	.
Ado_T000177	uniref100	GO	.	.	text "GO:0003824|catalytic activity|IEA; GO:0008270|zinc ion binding|IEA; GO:0008703|5-amino-6-(5-phosphoribosylamino)uracil reductase activity|IEA; GO:0008835|diaminohydroxyphosphoribosylaminopyrimidine deaminase activity|IEA; GO:0009231|riboflavin biosynthetic process|IEA; GO:0016787|hydrolase activity|IEA; GO:0055114|oxidation reduction|IEA"
Ado_T000177	uniref100	similarity	29	425	Accession "UniRef100 B6TRH4"; Desc "Riboflavin biosynthesis protein ribD n=1 Tax=Zea mays RepID=B6TRH4 MAIZE"; Evalue 0.0; Identity 79% (316/397); Hit 2;
Ado_T000178	AutoFACT	similarity	1	198	Accession "k49 f 3435873"; Desc "C2 domain containing protein n=1 Tax=Zea mays RepID=B6UHB5 MAIZE"; Evalue "3e-88"; Identity "70% (139/197)"; Hit 4;
Ado_T000178	cog	similarity	.	.
Ado_T000178	kegg	similarity	1	198	Accession "zma:100286289"; Desc "C2 domain containing protein"; Evalue 8e-89; Identity 70% (139/197); Hit 2;
Ado_T000178	nr	similarity	1	198	Accession "XP 004985379"; Desc "PREDICTED: uncharacterized protein LOC101774194 isoform X2 [Setaria italica]"; Evalue 1e-103; Identity 78% (155/197); Hit 0;
Ado_T000178	pfam	similarity	.	.
Ado_T000178	smart	similarity	.	.
Ado_T000178	trEST_AutoFACT	similarity	.	.
Ado_T000178	uniref100	similarity	1	198	Accession "UniRef100 B6UHB5"; Desc "C2 domain containing protein n=1 Tax=Zea mays RepID=B6UHB5 MAIZE"; Evalue 3e-88; Identity 70% (139/197); Hit 4;
Ado_T000179	AutoFACT	similarity	1	266	Accession "k49 f 3435905"; Desc "Unassigned protein"; Evalue ""; Identity ""; Hit ;
Ado_T000179	cog	similarity	.	.
Ado_T000179	kegg	locus	.	.	text "Os05g0137600"
Ado_T000179	kegg	similarity	97	204	Accession "osa:4337745"; Desc "Os05g0137600 hypothetical protein"; Evalue 1e-20; Identity 50% (54/107); Hit 0;
Ado_T000179	nr	similarity	103	260	Accession "XP 004960426"; Desc "PREDICTED: uncharacterized protein LOC101770644 [Setaria italica]"; Evalue 2e-30; Identity 47% (75/157); Hit 1;
Ado_T000179	pfam	similarity	.	.
Ado_T000179	smart	similarity	.	.
Ado_T000179	trEST_AutoFACT	similarity	.	.
Ado_T000179	uniref100	similarity	97	204	Accession "UniRef100 Q75L32"; Desc "Os05g0137600 protein n=2 Tax=Oryza sativa Japonica Group RepID=Q75L32 ORYSJ"; Evalue 4e-20; Identity 50% (54/107); Hit 2;
Ado_T000180	AutoFACT	similarity	1	322	Accession "Contig10093"; Desc "Lysine decarboxylase-like protein n=1 Tax=Zea mays RepID=B6UAL5 MAIZE"; Evalue "1e-122"; Identity "83% (180/216)"; Hit 2;
Ado_T000180	cog	function	.	.	text "General function prediction only"
Ado_T000180	cog	similarity	50	215	Accession "RSc2087"; Desc "[R] COG1611 Predicted Rossmann fold nucleotide-binding protein"; Evalue 2e-47; Identity 45% (82/179); Hit 1;
Ado_T000180	kegg	similarity	37	239	Accession "zma:100285847"; Desc "lysine decarboxylase-like protein"; Evalue 1e-123; Identity 83% (180/216); Hit 2;
Ado_T000180	nr	similarity	37	237	Accession "XP 002440158"; Desc "hypothetical protein SORBIDRAFT 09g027020 [Sorghum bicolor] >gi|241945443|gb|EES18588.1| hypothetical protein SORBIDRAFT 09g027020 [Sorghum bicolor]"; Evalue 1e-126; Identity 86% (187/215); Hit 0;
Ado_T000180	pfam	locus	.	.	text "Lysine decarbox"
Ado_T000180	pfam	similarity	80	209	Accession "PF03641"; Desc "pfam03641, Lysine decarbox, Possible lysine decarboxylase"; Evalue 8e-62; Identity 49% (64/130); Hit 1;
Ado_T000180	smart	similarity	.	.
Ado_T000180	trEST_AutoFACT	similarity	.	.
Ado_T000180	uniref100	similarity	37	239	Accession "UniRef100 B6UAL5"; Desc "Lysine decarboxylase-like protein n=1 Tax=Zea mays RepID=B6UAL5 MAIZE"; Evalue 1e-122; Identity 83% (180/216); Hit 2;
Ado_T000181	AutoFACT	similarity	1	401	Accession "k49 f 3436118"; Desc "Unassigned protein"; Evalue ""; Identity ""; Hit ;
Ado_T000181	cog	similarity	.	.
Ado_T000181	kegg	locus	.	.	text "Os08g0535100"
Ado_T000181	kegg	similarity	0	271	Accession "osa:4346152"; Desc "Os08g0535100 hypothetical protein"; Evalue 5e-57; Identity 41% (112/271); Hit 0;
Ado_T000181	nr	similarity	0	185	Accession "XP 004986490"; Desc "PREDICTED: uncharacterized protein LOC101784729 [Setaria italica]"; Evalue 6e-73; Identity 67% (124/185); Hit 1;
Ado_T000181	pfam	similarity	.	.
Ado_T000181	smart	similarity	.	.
Ado_T000181	trEST_AutoFACT	similarity	.	.
Ado_T000181	uniref100	similarity	0	271	Accession "UniRef100 Q0J448"; Desc "Os08g0535100 protein n=3 Tax=Oryza sativa Japonica Group RepID=Q0J448 ORYSJ"; Evalue 2e-56; Identity 41% (112/271); Hit 1;
Ado_T000182	AutoFACT	similarity	1	694	Accession "k49 f 3436125"; Desc "Unassigned protein"; Evalue ""; Identity ""; Hit ;
Ado_T000182	cog	similarity	.	.
Ado_T000182	kegg	locus	.	.	text "SORBIDRAFT 06g020373"
Ado_T000182	kegg	similarity	84	459	Accession "sbi:SORBI 06g020373"; Desc "SORBIDRAFT 06g020373 hypothetical protein"; Evalue 1e-116; Identity 53% (210/395); Hit 0;
Ado_T000182	nr	similarity	85	459	Accession "XP 004959872"; Desc "PREDICTED: uncharacterized protein LOC101770384 [Setaria italica]"; Evalue 1e-136; Identity 60% (237/390); Hit 1;
Ado_T000182	pfam	similarity	.	.
Ado_T000182	smart	similarity	.	.
Ado_T000182	trEST_AutoFACT	similarity	.	.
Ado_T000182	uniref100	similarity	84	459	Accession "UniRef100 C5YAT8"; Desc "Putative uncharacterized protein Sb06g020373 (Fragment) n=1 Tax=Sorghum bicolor RepID=C5YAT8 SORBI"; Evalue 1e-116; Identity 53% (210/395); Hit 0;
Ado_T000183	AutoFACT	GO	.	.	text "GO:0003824|catalytic activity|IEA; GO:0004553|hydrolase activity, hydrolyzing O-glycosyl compounds|IEA; GO:0005975|carbohydrate metabolic process|IEA; GO:0008152|metabolic process|IEA; GO:0043169|cation binding|IEA"
Ado_T000183	AutoFACT	similarity	1	690	Accession "Contig10095"; Desc "Alpha-galactosidase n=1 Tax=Zea mays RepID=B6TNN5 MAIZE"; Evalue "0.0"; Identity "83% (259/310)"; Hit 2;
Ado_T000183	cog	similarity	288	558	Accession "SPAC869.07c"; Desc ""; Evalue 4e-83; Identity 47% (142/298); Hit 0;
Ado_T000183	kegg	similarity	270	564	Accession "rcu:RCOM 0612700"; Desc " alpha-galactosidase/alpha-n-acetylgalactosaminidase, putative (EC:3.2.1.22)"; Evalue 1e-147; Identity 69% (203/294); Hit 4;
Ado_T000183	nr	similarity	270	570	Accession "gi|414884442|tpg|DAA60456.1|"; Desc "TPA: hypothetical protein ZEAMMB73 299281 [Zea mays]"; Evalue 0.0; Identity 86% (258/300); Hit 0;
Ado_T000183	pfam	locus	.	.	text "Melibiase"
Ado_T000183	pfam	similarity	395	564	Accession "PF02065"; Desc "pfam02065, Melibiase, Melibiase"; Evalue 3e-25; Identity 21% (46/215); Hit 1;
Ado_T000183	smart	similarity	.	.
Ado_T000183	trEST_AutoFACT	similarity	.	.
Ado_T000183	uniref100	GO	.	.	text "GO:0003824|catalytic activity|IEA; GO:0004553|hydrolase activity, hydrolyzing O-glycosyl compounds|IEA; GO:0005975|carbohydrate metabolic process|IEA; GO:0008152|metabolic process|IEA; GO:0043169|cation binding|IEA"
Ado_T000183	uniref100	similarity	270	570	Accession "UniRef100 B6TNN5"; Desc "Alpha-galactosidase n=1 Tax=Zea mays RepID=B6TNN5 MAIZE"; Evalue 0.0; Identity 83% (259/310); Hit 2;
Ado_T000184	AutoFACT	similarity	1	423	Accession "k49 f 3436135"; Desc "Tymo 45kd 70kd domain containing protein"; Evalue "3e-12"; Identity "24% (83/335)"; Hit 1;
Ado_T000184	cog	similarity	.	.
Ado_T000184	kegg	similarity	7	334	Accession "zma:100285989"; Desc "ubiquitin-protein ligase/ zinc ion binding protein"; Evalue 3e-56; Identity 40% (139/344); Hit 3;
Ado_T000184	nr	similarity	7	334	Accession "XP 004982209"; Desc "PREDICTED: uncharacterized protein LOC101772536 [Setaria italica]"; Evalue 2e-97; Identity 53% (184/346); Hit 1;
Ado_T000184	pfam	locus	.	.	text "Tymo 45kd 70kd"
Ado_T000184	pfam	similarity	19	316	Accession "PF03251"; Desc "pfam03251, Tymo 45kd 70kd, Tymovirus 45/70Kd protein"; Evalue 3e-12; Identity 24% (83/335); Hit 1;
Ado_T000184	smart	similarity	.	.
Ado_T000184	trEST_AutoFACT	similarity	.	.
Ado_T000184	uniref100	GO	.	.	text "GO:0005515|protein binding|IEA; GO:0008270|zinc ion binding|IEA; GO:0046872|metal ion binding|IEA"
Ado_T000184	uniref100	similarity	7	334	Accession "UniRef100 C5WQ98"; Desc "Putative uncharacterized protein Sb01g012320 n=1 Tax=Sorghum bicolor RepID=C5WQ98 SORBI"; Evalue 1e-82; Identity 49% (178/359); Hit 0;
Ado_T000185	AutoFACT	similarity	1	287	Accession "k49 f 3436140"; Desc "Unassigned protein"; Evalue ""; Identity ""; Hit ;
Ado_T000185	cog	similarity	.	.
Ado_T000185	kegg	locus	.	.	text "SORBIDRAFT 01g030060"
Ado_T000185	kegg	similarity	120	245	Accession "sbi:SORBI 01g030060"; Desc "SORBIDRAFT 01g030060 hypothetical protein"; Evalue 7e-19; Identity 42% (58/135); Hit 0;
Ado_T000185	nr	similarity	119	245	Accession "XP 004983764"; Desc "PREDICTED: cyclin-dependent protein kinase inhibitor SMR1-like [Setaria italica]"; Evalue 1e-25; Identity 48% (62/129); Hit 1;
Ado_T000185	pfam	similarity	.	.
Ado_T000185	smart	similarity	.	.
Ado_T000185	trEST_AutoFACT	similarity	.	.
Ado_T000185	uniref100	similarity	120	245	Accession "UniRef100 C5WTG5"; Desc "Putative uncharacterized protein Sb01g030060 n=1 Tax=Sorghum bicolor RepID=C5WTG5 SORBI"; Evalue 2e-18; Identity 42% (58/135); Hit 0;
Ado_T000186	AutoFACT	similarity	1	192	Accession "k49 f 3436154"; Desc "Unassigned protein"; Evalue ""; Identity ""; Hit ;
Ado_T000186	cog	similarity	.	.
Ado_T000186	kegg	locus	.	.	text "SORBIDRAFT 05g002120"
Ado_T000186	kegg	similarity	103	163	Accession "sbi:SORBI 05g002120"; Desc "SORBIDRAFT 05g002120 hypothetical protein"; Evalue 3e-21; Identity 71% (43/60); Hit 0;
Ado_T000186	nr	similarity	103	163	Accession "XP 004978601"; Desc "PREDICTED: uncharacterized protein LOC101786139 [Setaria italica]"; Evalue 4e-25; Identity 78% (47/60); Hit 1;
Ado_T000186	pfam	similarity	.	.
Ado_T000186	smart	similarity	.	.
Ado_T000186	trEST_AutoFACT	similarity	.	.
Ado_T000186	uniref100	similarity	103	163	Accession "UniRef100 G2XMF0"; Desc "Hypothetical protein n=1 Tax=Oryza brachyantha RepID=G2XMF0 9ORYZ"; Evalue 6e-22; Identity 73% (44/60); Hit 0;
Ado_T000187	AutoFACT	similarity	1	192	Accession "k49 f 3436166"; Desc "Unassigned protein"; Evalue ""; Identity ""; Hit ;
Ado_T000187	cog	similarity	.	.
Ado_T000187	kegg	locus	.	.	text "SORBIDRAFT 09g006520"
Ado_T000187	kegg	similarity	51	127	Accession "sbi:SORBI 09g006520"; Desc "SORBIDRAFT 09g006520 hypothetical protein"; Evalue 2e-18; Identity 55% (43/77); Hit 0;
Ado_T000187	nr	similarity	51	127	Accession "XP 002439444"; Desc "hypothetical protein SORBIDRAFT 09g006520 [Sorghum bicolor] >gi|241944729|gb|EES17874.1| hypothetical protein SORBIDRAFT 09g006520 [Sorghum bicolor]"; Evalue 2e-19; Identity 55% (43/77); Hit 0;
Ado_T000187	pfam	similarity	.	.
Ado_T000187	smart	similarity	.	.
Ado_T000187	trEST_AutoFACT	similarity	.	.
Ado_T000187	uniref100	similarity	51	127	Accession "UniRef100 F2E1F6"; Desc "Predicted protein n=1 Tax=Hordeum vulgare subsp. vulgare RepID=F2E1F6 HORVD"; Evalue 8e-15; Identity 48% (40/82); Hit 4;
Ado_T000188	AutoFACT	similarity	1	243	Accession "k49 f 3436169"; Desc "Unassigned protein"; Evalue ""; Identity ""; Hit ;
Ado_T000188	cog	similarity	.	.
Ado_T000188	kegg	locus	.	.	text "SORBIDRAFT 03g046337"
Ado_T000188	kegg	similarity	45	242	Accession "sbi:SORBI 03g046337"; Desc "SORBIDRAFT 03g046337 hypothetical protein"; Evalue 6e-39; Identity 40% (79/197); Hit 0;
Ado_T000188	nr	similarity	45	242	Accession "XP 002456957"; Desc "hypothetical protein SORBIDRAFT 03g046337 [Sorghum bicolor] >gi|241928932|gb|EES02077.1| hypothetical protein SORBIDRAFT 03g046337 [Sorghum bicolor]"; Evalue 8e-40; Identity 40% (79/197); Hit 0;
Ado_T000188	pfam	similarity	.	.
Ado_T000188	smart	similarity	.	.
Ado_T000188	trEST_AutoFACT	similarity	.	.
Ado_T000188	uniref100	similarity	51	222	Accession "UniRef100 C7J9F2"; Desc "Os12g0142200 protein n=1 Tax=Oryza sativa Japonica Group RepID=C7J9F2 ORYSJ"; Evalue 2e-19; Identity 34% (59/173); Hit 2;
Ado_T000189	AutoFACT	function	.	.	text "Intracellular trafficking, secretion, and vesicular transport"
Ado_T000189	AutoFACT	locus	.	.	text "spr1"
Ado_T000189	AutoFACT	pathway	.	.	text " Protein export"
Ado_T000189	AutoFACT	similarity	1	701	Accession "k49 f 3436254"; Desc "PREDICTED: signal recognition particle receptor subunit alpha-like [Setaria italica]"; Evalue "0.0"; Identity "64% (389/600)"; Hit 3;
Ado_T000189	cog	function	.	.	text "Intracellular trafficking, secretion, and vesicular transport"
Ado_T000189	cog	similarity	371	617	Accession "SPBC3B9.03"; Desc "[U] COG0552 Signal recognition particle GTPase"; Evalue 3e-58; Identity 43% (111/253); Hit 1;
Ado_T000189	kegg	locus	.	.	text "spr1"
Ado_T000189	kegg	pathway	.	.	text " Protein export"
Ado_T000189	kegg	similarity	63	620	Accession "zma:100191673"; Desc "spr1 signal recognition particle receptor homolog1 K13431 signal recognition particle receptor subunit alpha"; Evalue 0.0; Identity 64% (385/599); Hit 2;
Ado_T000189	nr	similarity	63	620	Accession "XP 004986076"; Desc "PREDICTED: signal recognition particle receptor subunit alpha-like [Setaria italica]"; Evalue 0.0; Identity 64% (389/600); Hit 3;
Ado_T000189	pfam	locus	.	.	text "SRP54"
Ado_T000189	pfam	similarity	454	615	Accession "PF00448"; Desc "pfam00448, SRP54, SRP54-type protein, GTPase domain"; Evalue 1e-53; Identity 42% (68/161); Hit 1;
Ado_T000189	pfam2	locus	.	.	text "SRP-alpha N"
Ado_T000189	pfam2	similarity	96	348	Accession "PF04086"; Desc "pfam04086, SRP-alpha N, Signal recognition particle, alpha subunit, N-terminal"; Evalue 9e-29; Identity 22% (62/279); Hit 2;
[truncated: 304,158+ more rows]
