# Supplementary material for: Shoot transcriptome of the giant reed, Arundo donax
Source: Data Brief. 2015 Jan 22;3:1–6. doi: 10.1016/j.dib.2014.12.007 (PMC4509983; doi:10.1016/j.dib.2014.12.007)
Supplement: Supplementary file 2 — Functional annotation of Arundo donax low confidence genes. [file mmc2.xlsx]

## Sheet: Supplementary file 2
Supplementary file 2. Functional annotation of Arundo donax low confidence transcripts.
Transcript ID	Source	Evidence	Start	End	Description
Ado_T027493	AutoFACT	similarity	1	276	Accession "k49 f 3425443"; Desc "Unassigned protein"; Evalue ""; Identity ""; Hit ;
Ado_T027493	cog	similarity	.	.
Ado_T027493	kegg	locus	.	.	text "SORBIDRAFT 10g029360"
Ado_T027493	kegg	similarity	0	167	Accession "sbi:SORBI 10g029360"; Desc "SORBIDRAFT 10g029360 hypothetical protein"; Evalue 6e-84; Identity 78% (135/172); Hit 0;
Ado_T027493	nr	similarity	0	171	Accession "NP 001183369"; Desc "uncharacterized protein LOC100501781 [Zea mays] >gi|238011052|gb|ACR36561.1| unknown [Zea mays] >gi|413934851|gb|AFW69402.1| hypothetical protein ZEAMMB73 940636 [Zea mays]"; Evalue 2e-87; Identity 78% (137/174); Hit 4;
Ado_T027493	pfam	similarity	.	.
Ado_T027493	smart	similarity	.	.
Ado_T027493	trEST_AutoFACT	similarity	.	.
Ado_T027493	uniref100	similarity	0	173	Accession "UniRef100 Q5Z8T8"; Desc "Putative HGA1 n=1 Tax=Oryza sativa Japonica Group RepID=Q5Z8T8 ORYSJ"; Evalue 1e-73; Identity 68% (122/178); Hit 4;
Ado_T027494	AutoFACT	similarity	.	.
Ado_T027494	cog	similarity	.	.
Ado_T027494	kegg	similarity	.	.
Ado_T027494	nr	similarity	.	.
Ado_T027494	pfam	similarity	.	.
Ado_T027494	smart	similarity	.	.
Ado_T027494	trEST_AutoFACT	similarity	.	.
Ado_T027494	uniref100	similarity	.	.
Ado_T027495	AutoFACT	similarity	.	.
Ado_T027495	cog	similarity	.	.
Ado_T027495	kegg	similarity	.	.
Ado_T027495	nr	similarity	.	.
Ado_T027495	pfam	similarity	.	.
Ado_T027495	smart	similarity	.	.
Ado_T027495	trEST_AutoFACT	similarity	.	.
Ado_T027495	uniref100	similarity	.	.
Ado_T027496	AutoFACT	similarity	.	.
Ado_T027496	cog	similarity	.	.
Ado_T027496	kegg	similarity	.	.
Ado_T027496	nr	similarity	.	.
Ado_T027496	pfam	similarity	.	.
Ado_T027496	smart	similarity	.	.
Ado_T027496	trEST_AutoFACT	similarity	.	.
Ado_T027496	uniref100	similarity	.	.
Ado_T027498	AutoFACT	similarity	1	140	Accession "k49 f 3425585"; Desc "Unassigned protein"; Evalue ""; Identity ""; Hit ;
Ado_T027498	cog	similarity	.	.
Ado_T027498	kegg	locus	.	.	text "SORBIDRAFT 06g021940"
Ado_T027498	kegg	similarity	1	140	Accession "sbi:SORBI 06g021940"; Desc "SORBIDRAFT 06g021940 hypothetical protein"; Evalue 3e-60; Identity 74% (104/140); Hit 0;
Ado_T027498	nr	similarity	1	140	Accession "XP 004976162"; Desc "PREDICTED: uncharacterized protein LOC101760628 isoform X1 [Setaria italica] >gi|514802541|ref|XP 004976163.1| PREDICTED: uncharacterized protein LOC101760628 isoform X2 [Setaria italica]"; Evalue 3e-64; Identity 80% (112/140); Hit 0;
Ado_T027498	pfam	similarity	.	.
Ado_T027498	smart	similarity	.	.
Ado_T027498	trEST_AutoFACT	similarity	.	.
Ado_T027498	uniref100	similarity	1	140	Accession "UniRef100 Q0JBW3"; Desc "Os04g0506900 protein n=3 Tax=Oryza sativa Japonica Group RepID=Q0JBW3 ORYSJ"; Evalue 7e-46; Identity 62% (89/142); Hit 2;
Ado_T027499	AutoFACT	similarity	1	215	Accession "k49 f 3425618"; Desc "auxin response factor 24 [Zea mays]"; Evalue "9e-29"; Identity "77% (57/74)"; Hit 1;
Ado_T027499	cog	similarity	.	.
Ado_T027499	kegg	locus	.	.	text "SORBIDRAFT 09g028450"
Ado_T027499	kegg	similarity	113	215	Accession "sbi:SORBI 09g028450"; Desc "SORBIDRAFT 09g028450 hypothetical protein"; Evalue 3e-25; Identity 53% (62/116); Hit 0;
Ado_T027499	nr	similarity	154	215	Accession "ADG43158"; Desc "auxin response factor 24 [Zea mays]"; Evalue 9e-29; Identity 77% (57/74); Hit 1;
Ado_T027499	pfam	similarity	.	.
Ado_T027499	smart	similarity	.	.
Ado_T027499	trEST_AutoFACT	similarity	.	.
Ado_T027499	uniref100	similarity	154	215	Accession "UniRef100 D9HNV1"; Desc "Auxin response factor 24 n=1 Tax=Zea mays RepID=D9HNV1 MAIZE"; Evalue 2e-27; Identity 77% (57/74); Hit 1;
Ado_T027497	AutoFACT	similarity	.	.
Ado_T027497	cog	similarity	.	.
Ado_T027497	kegg	similarity	.	.
Ado_T027497	nr	similarity	.	.
Ado_T027497	pfam	similarity	.	.
Ado_T027497	smart	similarity	.	.
Ado_T027497	trEST_AutoFACT	similarity	.	.
Ado_T027497	uniref100	similarity	.	.
Ado_T027501	AutoFACT	similarity	.	.
Ado_T027501	cog	similarity	.	.
Ado_T027501	kegg	similarity	.	.
Ado_T027501	nr	similarity	.	.
Ado_T027501	pfam	similarity	.	.
Ado_T027501	smart	similarity	.	.
Ado_T027501	trEST_AutoFACT	similarity	.	.
Ado_T027501	uniref100	similarity	.	.
Ado_T027502	AutoFACT	similarity	1	260	Accession "k49 f 3425703"; Desc "Pentatricopeptide repeat-containing protein [Aegilops tauschii]"; Evalue "4e-70"; Identity "87% (111/127)"; Hit 1;
Ado_T027502	cog	similarity	.	.
Ado_T027502	kegg	similarity	132	259	Accession "zma:732779"; Desc "pentatricopeptide repeat protein"; Evalue 3e-67; Identity 84% (107/127); Hit 2;
Ado_T027502	nr	similarity	132	259	Accession "EMT10625"; Desc "Pentatricopeptide repeat-containing protein [Aegilops tauschii]"; Evalue 4e-70; Identity 87% (111/127); Hit 1;
Ado_T027502	pfam	locus	.	.	text "PPR 2"
Ado_T027502	pfam	similarity	173	223	Accession "PF13041"; Desc "pfam13041, PPR 2, PPR repeat family"; Evalue 4e-15; Identity 40% (20/50); Hit 1;
Ado_T027502	smart	similarity	.	.
Ado_T027502	trEST_AutoFACT	similarity	.	.
Ado_T027502	uniref100	similarity	132	259	Accession "UniRef100 F2DQV6"; Desc "Predicted protein n=1 Tax=Hordeum vulgare subsp. vulgare RepID=F2DQV6 HORVD"; Evalue 8e-68; Identity 86% (110/127); Hit 1;
Ado_T027503	AutoFACT	similarity	.	.
Ado_T027503	cog	similarity	.	.
Ado_T027503	kegg	similarity	.	.
Ado_T027503	nr	similarity	.	.
Ado_T027503	pfam	similarity	.	.
Ado_T027503	smart	similarity	.	.
Ado_T027503	trEST_AutoFACT	similarity	.	.
Ado_T027503	uniref100	similarity	.	.
Ado_T027500	AutoFACT	similarity	1	224	Accession "Contig10003"; Desc "Unassigned protein"; Evalue ""; Identity ""; Hit ;
Ado_T027500	cog	similarity	.	.
Ado_T027500	kegg	locus	.	.	text "Os01g0600300"
Ado_T027500	kegg	similarity	1	121	Accession "osa:4324595"; Desc "Os01g0600300 hypothetical protein"; Evalue 2e-65; Identity 86% (105/122); Hit 0;
Ado_T027500	nr	similarity	1	121	Accession "BAD53435"; Desc "unknown protein [Oryza sativa Japonica Group] >gi|53793535|dbj|BAD52984.1| unknown protein [Oryza sativa Japonica Group]"; Evalue 2e-65; Identity 86% (105/122); Hit 0;
Ado_T027500	pfam	similarity	.	.
Ado_T027500	smart	similarity	.	.
Ado_T027500	trEST_AutoFACT	similarity	.	.
Ado_T027500	uniref100	similarity	1	121	Accession "UniRef100 Q0JLH4"; Desc "Os01g0600300 protein (Fragment) n=1 Tax=Oryza sativa Japonica Group RepID=Q0JLH4 ORYSJ"; Evalue 1e-63; Identity 86% (105/122); Hit 2;
Ado_T027504	AutoFACT	similarity	.	.
Ado_T027504	cog	similarity	.	.
Ado_T027504	kegg	similarity	.	.
Ado_T027504	nr	similarity	.	.
Ado_T027504	pfam	similarity	.	.
Ado_T027504	smart	similarity	.	.
Ado_T027504	trEST_AutoFACT	similarity	.	.
Ado_T027504	uniref100	similarity	.	.
Ado_T027505	AutoFACT	similarity	.	.
Ado_T027505	cog	similarity	.	.
Ado_T027505	kegg	similarity	.	.
Ado_T027505	nr	similarity	.	.
Ado_T027505	pfam	similarity	.	.
Ado_T027505	smart	similarity	.	.
Ado_T027505	trEST_AutoFACT	similarity	.	.
Ado_T027505	uniref100	similarity	.	.
Ado_T027506	AutoFACT	similarity	1	464	Accession "k49 f 3425826"; Desc "Unassigned protein"; Evalue "8e-14"; Identity "26% (57/219)"; Hit 0;
Ado_T027506	cog	similarity	.	.
Ado_T027506	kegg	locus	.	.	text "SORBIDRAFT 06g012500"
Ado_T027506	kegg	similarity	228	428	Accession "sbi:SORBI 06g012500"; Desc "SORBIDRAFT 06g012500 hypothetical protein"; Evalue 6e-13; Identity 26% (57/219); Hit 0;
Ado_T027506	nr	similarity	228	428	Accession "XP 002447674"; Desc "hypothetical protein SORBIDRAFT 06g012500 [Sorghum bicolor] >gi|241938857|gb|EES12002.1| hypothetical protein SORBIDRAFT 06g012500 [Sorghum bicolor]"; Evalue 8e-14; Identity 26% (57/219); Hit 0;
Ado_T027506	pfam	similarity	.	.
Ado_T027506	smart	similarity	.	.
Ado_T027506	trEST_AutoFACT	similarity	.	.
Ado_T027506	uniref100	GO	.	.	text "GO:0003676|nucleic acid binding|IEA; GO:0008270|zinc ion binding|IEA"
Ado_T027506	uniref100	similarity	228	428	Accession "UniRef100 C5YED1"; Desc "Putative uncharacterized protein Sb06g012500 n=1 Tax=Sorghum bicolor RepID=C5YED1 SORBI"; Evalue 2e-12; Identity 26% (57/219); Hit 0;
Ado_T027507	AutoFACT	similarity	.	.
Ado_T027507	cog	similarity	.	.
Ado_T027507	kegg	similarity	.	.
Ado_T027507	nr	similarity	.	.
Ado_T027507	pfam	similarity	.	.
Ado_T027507	smart	similarity	.	.
Ado_T027507	trEST_AutoFACT	similarity	.	.
Ado_T027507	uniref100	similarity	.	.
Ado_T027508	AutoFACT	similarity	.	.
Ado_T027508	cog	similarity	.	.
Ado_T027508	kegg	similarity	.	.
Ado_T027508	nr	similarity	.	.
Ado_T027508	pfam	similarity	.	.
Ado_T027508	smart	similarity	.	.
Ado_T027508	trEST_AutoFACT	similarity	.	.
Ado_T027508	uniref100	similarity	.	.
Ado_T027509	AutoFACT	locus	.	.	text "HYD1"
Ado_T027509	AutoFACT	similarity	1	222	Accession "k49 f 3425889"; Desc "beta-carotene hydroxylase [Zea mays] >gi|379773476|gb|AFD18928.1| carotenoid hydroxylase [Zea mays] >gi|379773502|gb|AFD18941.1| carotenoid hydroxylase [Zea mays] >gi|379773504|gb|AFD18942.1| carotenoid hydroxylase [Zea mays] >gi|379773506|gb|AFD18943.1| carotenoid hydroxylase [Zea mays] >gi|379773508|gb|AFD18944.1| carotenoid hydroxylase [Zea mays] >gi|379773510|…
Ado_T027509	cog	similarity	.	.
Ado_T027509	kegg	locus	.	.	text "HYD1"
Ado_T027509	kegg	similarity	0	121	Accession "zma:732775"; Desc "HYD1 beta-carotene hydroxylase"; Evalue 2e-11; Identity 45% (56/123); Hit 2;
Ado_T027509	nr	similarity	0	121	Accession "ADC96676"; Desc "beta-carotene hydroxylase [Zea mays] >gi|379773476|gb|AFD18928.1| carotenoid hydroxylase [Zea mays] >gi|379773502|gb|AFD18941.1| carotenoid hydroxylase [Zea mays] >gi|379773504|gb|AFD18942.1| carotenoid hydroxylase [Zea mays] >gi|379773506|gb|AFD18943.1| carotenoid hydroxylase [Zea mays] >gi|379773508|gb|AFD18944.1| carotenoid hydroxylase [Zea mays] >gi|379773510|gb|AF…
Ado_T027509	pfam	locus	.	.	text "TT ORF1"
Ado_T027509	pfam	similarity	11	61	Accession "PF02956"; Desc "pfam02956, TT ORF1, TT viral orf 1"; Evalue 5e-12; Identity 52% (27/51); Hit 1;
Ado_T027509	smart	similarity	.	.
Ado_T027509	trEST_AutoFACT	similarity	.	.
Ado_T027509	uniref100	similarity	0	121	Accession "UniRef100 E9JE14"; Desc "Beta-carotene hydroxylase n=1 Tax=Zea mays RepID=E9JE14 MAIZE"; Evalue 2e-11; Identity 46% (57/123); Hit 1;
Ado_T027510	AutoFACT	similarity	1	252	Accession "k49 f 3425906"; Desc "Unassigned protein"; Evalue ""; Identity ""; Hit ;
Ado_T027510	cog	similarity	.	.
Ado_T027510	kegg	similarity	44	251	Accession "rcu:RCOM 0712150"; Desc "suppression of tumorigenicity, putative"; Evalue 3e-40; Identity 43% (92/212); Hit 4;
Ado_T027510	nr	similarity	43	251	Accession "XP 004954100"; Desc "PREDICTED: uncharacterized protein LOC101770593 isoform X3 [Setaria italica]"; Evalue 1e-109; Identity 80% (168/209); Hit 0;
Ado_T027510	pfam	similarity	.	.
Ado_T027510	smart	similarity	.	.
Ado_T027510	trEST_AutoFACT	similarity	.	.
Ado_T027510	uniref100	similarity	43	251	Accession "UniRef100 Q6ZGD1"; Desc "DENN (AEX-3) domain-containing protein-like n=1 Tax=Oryza sativa Japonica Group RepID=Q6ZGD1 ORYSJ"; Evalue 1e-101; Identity 76% (160/209); Hit 2;
Ado_T027511	AutoFACT	similarity	1	203	Accession "k49 f 3426014"; Desc "PORR domain containing protein"; Evalue "1e-18"; Identity "32% (24/75)"; Hit 1;
Ado_T027511	cog	similarity	.	.
Ado_T027511	kegg	similarity	84	202	Accession "zma:100279310"; Desc "hypothetical protein LOC100279310"; Evalue 3e-51; Identity 72% (86/119); Hit 0;
Ado_T027511	nr	similarity	84	202	Accession "NP 001145803"; Desc "uncharacterized protein LOC100279310 [Zea mays] >gi|219884491|gb|ACL52620.1| unknown [Zea mays]"; Evalue 3e-52; Identity 72% (86/119); Hit 1;
Ado_T027511	pfam	locus	.	.	text "PORR"
Ado_T027511	pfam	similarity	124	197	Accession "PF11955"; Desc "pfam11955, PORR, Plant organelle RNA recognition domain"; Evalue 1e-18; Identity 32% (24/75); Hit 1;
Ado_T027511	smart	similarity	.	.
Ado_T027511	trEST_AutoFACT	similarity	.	.
Ado_T027511	uniref100	similarity	84	202	Accession "UniRef100 B7ZXH1"; Desc "Putative uncharacterized protein n=1 Tax=Zea mays RepID=B7ZXH1 MAIZE"; Evalue 9e-51; Identity 72% (86/119); Hit 0;
Ado_T027512	AutoFACT	similarity	1	108	Accession "k49 f 3426060"; Desc "putative receptor-like protein kinase [Oryza sativa Japonica Group] >gi|19571061|dbj|BAB86487.1| putative receptor-like protein kinase [Oryza sativa Japonica Group]"; Evalue "3e-20"; Identity "95% (38/40)"; Hit 2;
Ado_T027512	cog	similarity	.	.
Ado_T027512	kegg	locus	.	.	text "SORBIDRAFT 03g038240"
Ado_T027512	kegg	similarity	0	40	Accession "sbi:SORBI 03g038240"; Desc "SORBIDRAFT 03g038240 hypothetical protein"; Evalue 4e-18; Identity 92% (37/40); Hit 0;
Ado_T027512	nr	similarity	0	40	Accession "BAB85306"; Desc "putative receptor-like protein kinase [Oryza sativa Japonica Group] >gi|19571061|dbj|BAB86487.1| putative receptor-like protein kinase [Oryza sativa Japonica Group]"; Evalue 3e-20; Identity 95% (38/40); Hit 2;
Ado_T027512	pfam	similarity	.	.
Ado_T027512	smart	similarity	.	.
Ado_T027512	trEST_AutoFACT	similarity	.	.
Ado_T027512	uniref100	similarity	0	40	Accession "UniRef100 Q8RUT5"; Desc "Putative receptor-like protein kinase n=3 Tax=Oryza sativa Japonica Group RepID=Q8RUT5 ORYSJ"; Evalue 8e-19; Identity 95% (38/40); Hit 1;
Ado_T027513	AutoFACT	similarity	1	202	Accession "k49 f 3426129"; Desc "Unassigned protein"; Evalue ""; Identity ""; Hit ;
Ado_T027513	cog	similarity	.	.
Ado_T027513	kegg	locus	.	.	text "pco114025"
Ado_T027513	kegg	similarity	0	36	Accession "zma:100281207"; Desc "pco114025 LOC100281207"; Evalue 2e-13; Identity 97% (35/36); Hit 0;
Ado_T027513	nr	similarity	0	36	Accession "EMT03829"; Desc "Transmembrane 9 superfamily member 4 [Aegilops tauschii]"; Evalue 2e-14; Identity 97% (35/36); Hit 2;
Ado_T027513	pfam	similarity	.	.
Ado_T027513	smart	similarity	.	.
Ado_T027513	trEST_AutoFACT	similarity	.	.
Ado_T027513	uniref100	similarity	0	36	Accession "UniRef100 A2XAL2"; Desc "Putative uncharacterized protein n=1 Tax=Oryza sativa Indica Group RepID=A2XAL2 ORYSI"; Evalue 7e-13; Identity 97% (35/36); Hit 0;
Ado_T027514	AutoFACT	locus	.	.	text "GRF7"
Ado_T027514	AutoFACT	similarity	1	108	Accession "k49 f 3426140"; Desc "PREDICTED: growth-regulating factor 2-like isoform X2 [Setaria italica]"; Evalue "3e-24"; Identity "97% (46/47)"; Hit 1;
Ado_T027514	cog	similarity	.	.
Ado_T027514	kegg	locus	.	.	text "GRF7"
Ado_T027514	kegg	similarity	60	107	Accession "zma:100125641"; Desc "GRF7 growth-regulating factor 7-like"; Evalue 9e-23; Identity 95% (45/47); Hit 2;
Ado_T027514	nr	similarity	60	107	Accession "XP 004964939"; Desc "PREDICTED: growth-regulating factor 2-like isoform X2 [Setaria italica]"; Evalue 3e-24; Identity 97% (46/47); Hit 1;
Ado_T027514	pfam	locus	.	.	text "QLQ"
Ado_T027514	pfam	similarity	63	97	Accession "PF08880"; Desc "pfam08880, QLQ, QLQ"; Evalue 6e-17; Identity 50% (17/34); Hit 1;
Ado_T027514	smart	similarity	.	.
Ado_T027514	trEST_AutoFACT	similarity	.	.
Ado_T027514	uniref100	GO	.	.	text "GO:0005524|ATP binding|IEA; GO:0005634|nucleus|IEA; GO:0016818|hydrolase activity, acting on acid anhydrides, in phosphorus-containing anhydrides|IEA; GO:0045449|regulation of transcription|IEA"
Ado_T027514	uniref100	similarity	60	107	Accession "UniRef100 A5HEH0"; Desc "Putative growth-regulating factor 11 n=1 Tax=Zea mays RepID=A5HEH0 MAIZE"; Evalue 3e-22; Identity 95% (45/47); Hit 1;
Ado_T027515	AutoFACT	similarity	1	313	Accession "k49 f 3426185"; Desc "PREDICTED: ethylene-responsive transcription factor ERF035-like [Setaria italica]"; Evalue "2e-45"; Identity "73% (75/102)"; Hit 1;
Ado_T027515	cog	similarity	.	.
Ado_T027515	kegg	similarity	45	146	Accession "zma:100283619"; Desc "dehydration-responsive element-binding protein 1C"; Evalue 2e-43; Identity 75% (77/102); Hit 1;
Ado_T027515	nr	similarity	44	146	Accession "XP 004976435"; Desc "PREDICTED: ethylene-responsive transcription factor ERF035-like [Setaria italica]"; Evalue 2e-45; Identity 73% (75/102); Hit 1;
Ado_T027515	pfam2	locus	.	.	text "Tymo 45kd 70kd"
Ado_T027515	pfam2	similarity	0	174	Accession "PF03251"; Desc "pfam03251, Tymo 45kd 70kd, Tymovirus 45/70Kd protein"; Evalue 3e-13; Identity 27% (53/195); Hit 2;
Ado_T027515	pfam3	locus	.	.	text "Mating C"
Ado_T027515	pfam3	similarity	33	250	Accession "PF12737"; Desc "pfam12737, Mating C, C-terminal domain of homeodomain 1"; Evalue 6e-12; Identity 27% (63/233); Hit 3;
Ado_T027515	pfam	locus	.	.	text "AP2"
Ado_T027515	pfam	similarity	57	108	Accession "PF00847"; Desc "pfam00847, AP2, AP2 domain"; Evalue 3e-14; Identity 51% (28/54); Hit 1;
Ado_T027515	smart	locus	.	.	text "AP2"
Ado_T027515	smart	similarity	58	116	Accession "00380"; Desc "smart00380, AP2, DNA-binding domain in plant proteins such as APETALA2 and EREBPs"; Evalue 5e-36; Identity 67% (39/58); Hit 1;
Ado_T027515	trEST_AutoFACT	similarity	.	.
Ado_T027515	uniref100	GO	.	.	text "GO:0003677|DNA binding|IEA; GO:0003700|transcription factor activity|IEA; GO:0005634|nucleus|IEA; GO:0006350|transcription|IEA; GO:0006355|regulation of transcription, DNA-dependent|IEA; GO:0045449|regulation of transcription|IEA"
Ado_T027515	uniref100	similarity	45	146	Accession "UniRef100 B6TJZ1"; Desc "Dehydration-responsive element-binding protein 1C n=1 Tax=Zea mays RepID=B6TJZ1 MAIZE"; Evalue 5e-43; Identity 75% (77/102); Hit 1;
Ado_T027516	AutoFACT	EC	.	.	text "2.7.7.10"
Ado_T027516	AutoFACT	function	.	.	text "Energy production and conversion"
Ado_T027516	AutoFACT	locus	.	.	text "UTP:galactose-1-phosphate uridylyltransferase/ ribose-5-phosphate adenylyltransferase"
Ado_T027516	AutoFACT	pathway	.	.	text " Amino sugar and nucleotide sugar metabolism Galactose metabolism Metabolic pathways"
Ado_T027516	AutoFACT	similarity	1	235	Accession "k49 f 3426187"; Desc "PREDICTED: probable galactose-1-phosphate uridyltransferase-like isoform X2 [Setaria italica]"; Evalue "4e-49"; Identity "90% (79/87)"; Hit 1;
Ado_T027516	cog	function	.	.	text "Energy production and conversion"
Ado_T027516	cog	similarity	57	136	Accession "TM0896"; Desc "[C] COG1085 Galactose-1-phosphate uridylyltransferase"; Evalue 3e-15; Identity 45% (36/79); Hit 1;
Ado_T027516	kegg	EC	.	.	text "2.7.7.10"
Ado_T027516	kegg	locus	.	.	text "UTP:galactose-1-phosphate uridylyltransferase/ ribose-5-phosphate adenylyltransferase"
Ado_T027516	kegg	pathway	.	.	text " Amino sugar and nucleotide sugar metabolism Galactose metabolism Metabolic pathways"
Ado_T027516	kegg	similarity	52	136	Accession "ath:AT5G18200"; Desc "UTP:galactose-1-phosphate uridylyltransferase/ ribose-5-phosphate adenylyltransferase K00964 galactose-1-phosphate uridylyltransferase [EC:2.7.7.10]"; Evalue 2e-34; Identity 66% (56/84); Hit 4;
Ado_T027516	nr	similarity	53	140	Accession "XP 004955577"; Desc "PREDICTED: probable galactose-1-phosphate uridyltransferase-like isoform X2 [Setaria italica]"; Evalue 4e-49; Identity 90% (79/87); Hit 1;
Ado_T027516	pfam	similarity	.	.
Ado_T027516	smart	similarity	.	.
Ado_T027516	trEST_AutoFACT	similarity	.	.
Ado_T027516	uniref100	GO	.	.	text "GO:0003824|catalytic activity|IEA; GO:0005975|carbohydrate metabolic process|IEA; GO:0006012|galactose metabolic process|IEA; GO:0008108|UDP-glucose:hexose-1-phosphate uridylyltransferase activity|IEA; GO:0008270|zinc ion binding|IEA; GO:0016740|transferase activity|IEA; GO:0016779|nucleotidyltransferase activity|IEA; GO:0046872|metal ion binding|IEA"
Ado_T027516	uniref100	similarity	53	139	Accession "UniRef100 B6TFN9"; Desc "Galactose-1-phosphate uridyl transferase-like protein n=1 Tax=Zea mays RepID=B6TFN9 MAIZE"; Evalue 1e-44; Identity 86% (74/86); Hit 2;
Ado_T027517	AutoFACT	similarity	1	207	Accession "k49 f 3426200"; Desc "Unassigned protein"; Evalue ""; Identity ""; Hit ;
Ado_T027517	cog	similarity	.	.
Ado_T027517	kegg	locus	.	.	text "Os03g0854600"
Ado_T027517	kegg	similarity	15	51	Accession "osa:4334827"; Desc "Os03g0854600 hypothetical protein"; Evalue 1e-14; Identity 86% (31/36); Hit 0;
Ado_T027517	nr	similarity	15	51	Accession "XP 004980998"; Desc "PREDICTED: probable xyloglucan endotransglucosylase/hydrolase protein 30-like [Setaria italica]"; Evalue 1e-16; Identity 91% (33/36); Hit 1;
Ado_T027517	pfam	similarity	.	.
Ado_T027517	smart	similarity	.	.
Ado_T027517	trEST_AutoFACT	similarity	.	.
Ado_T027517	uniref100	similarity	15	51	Accession "UniRef100 Q84T83"; Desc "Os03g0854600 protein n=1 Tax=Oryza sativa Japonica Group RepID=Q84T83 ORYSJ"; Evalue 3e-14; Identity 86% (31/36); Hit 1;
Ado_T027518	AutoFACT	similarity	1	440	Accession "k49 f 3426229"; Desc "Aminotran 1 2 domain containing protein"; Evalue "3e-23"; Identity "22% (52/231)"; Hit 1;
Ado_T027518	cog	function	.	.	text "Coenzyme transport and metabolism"
Ado_T027518	cog	similarity	133	440	Accession "YDR062w"; Desc "[H] COG0156 7-keto-8-aminopelargonate synthetase and related enzymes"; Evalue 3e-93; Identity 47% (148/310); Hit 1;
Ado_T027518	kegg	EC	.	.	text "2.3.1.50"
Ado_T027518	kegg	locus	.	.	text "pco130312"
Ado_T027518	kegg	pathway	.	.	text " Metabolic pathways Sphingolipid metabolism"
Ado_T027518	kegg	similarity	129	440	Accession "zma:100285632"; Desc "pco130312 LOC100285632 K00654 serine palmitoyltransferase [EC:2.3.1.50]"; Evalue 0.0; Identity 97% (303/311); Hit 2;
Ado_T027518	nr	similarity	129	440	Accession "NP 001067972"; Desc "Os11g0516000 [Oryza sativa Japonica Group] >gi|122207416|sp|Q2R3K3.1|LCB2A ORYSJ RecName: Full=Long chain base biosynthesis protein 2a >gi|77551135|gb|ABA93932.1| Serine palmitoyltransferase 2, putative, expressed [Oryza sativa Japonica Group] >gi|113645194|dbj|BAF28335.1| Os11g0516000 [Oryza sativa Japonica Group] >gi|218185820|gb|EEC68247.1| hypothetical protein …
Ado_T027518	pfam	locus	.	.	text "Aminotran 1 2"
Ado_T027518	pfam	similarity	230	440	Accession "PF00155"; Desc "pfam00155, Aminotran 1 2, Aminotransferase class I and II"; Evalue 3e-23; Identity 22% (52/231); Hit 1;
Ado_T027518	smart	similarity	.	.
Ado_T027518	trEST_AutoFACT	similarity	.	.
Ado_T027518	uniref100	similarity	129	440	Accession "UniRef100 Q2R3K3"; Desc "Os11g0516000 protein n=2 Tax=Oryza sativa RepID=Q2R3K3 ORYSJ"; Evalue 0.0; Identity 97% (303/311); Hit 1;
Ado_T027520	AutoFACT	similarity	1	307	Accession "k49 f 3426273"; Desc "Unassigned protein"; Evalue "2e-29"; Identity "47% (48/101)"; Hit 0;
Ado_T027520	cog	similarity	.	.
Ado_T027520	kegg	similarity	123	195	Accession "zma:100216778"; Desc "hypothetical protein LOC100216778"; Evalue 1e-22; Identity 44% (32/72); Hit 0;
Ado_T027520	nr	similarity	206	307	Accession "gi|414872937|tpg|DAA51494.1|"; Desc "TPA: hypothetical protein ZEAMMB73 349726 [Zea mays]"; Evalue 2e-29; Identity 47% (48/101); Hit 0;
Ado_T027520	pfam	similarity	.	.
Ado_T027520	smart	similarity	.	.
Ado_T027520	trEST_AutoFACT	similarity	.	.
Ado_T027520	uniref100	similarity	123	195	Accession "UniRef100 B4FJP2"; Desc "Putative uncharacterized protein n=1 Tax=Zea mays RepID=B4FJP2 MAIZE"; Evalue 3e-22; Identity 44% (32/72); Hit 0;
Ado_T027521	AutoFACT	similarity	.	.
Ado_T027521	cog	similarity	.	.
Ado_T027521	kegg	similarity	.	.
Ado_T027521	nr	similarity	.	.
Ado_T027521	pfam	similarity	.	.
Ado_T027521	smart	similarity	.	.
Ado_T027521	trEST_AutoFACT	similarity	.	.
Ado_T027521	uniref100	similarity	.	.
Ado_T027522	AutoFACT	similarity	1	342	Accession "k49 f 3426334"; Desc "PREDICTED: glutamate receptor 3.1-like isoform X3 [Setaria italica]"; Evalue "0.0"; Identity "85% (294/342)"; Hit 4;
Ado_T027522	cog	similarity	.	.
Ado_T027522	kegg	similarity	0	342	Accession "rcu:RCOM 1601690"; Desc "glutamate receptor 3 plant, putative"; Evalue 1e-125; Identity 56% (193/344); Hit 4;
Ado_T027522	nr	similarity	0	342	Accession "XP 004952127"; Desc "PREDICTED: glutamate receptor 3.1-like isoform X3 [Setaria italica]"; Evalue 0.0; Identity 85% (294/342); Hit 4;
Ado_T027522	pfam	locus	.	.	text "ANF receptor"
Ado_T027522	pfam	similarity	0	230	Accession "PF01094"; Desc "pfam01094, ANF receptor, Receptor family ligand binding region"; Evalue 6e-37; Identity 24% (57/233); Hit 1;
Ado_T027522	smart	similarity	.	.
Ado_T027522	trEST_AutoFACT	similarity	.	.
Ado_T027522	uniref100	GO	.	.	text "GO:0004872|receptor activity|IEA; GO:0004930|G-protein coupled receptor activity|IEA; GO:0004970|ionotropic glutamate receptor activity|IEA; GO:0005215|transporter activity|IEA; GO:0005216|ion channel activity|IEA; GO:0005234|extracellular-glutamate-gated ion channel activity|IEA; GO:0006810|transport|IEA; GO:0006811|ion transport|IEA; GO:0007186|G-protein coupled receptor protein signaling…
Ado_T027522	uniref100	similarity	0	342	Accession "UniRef100 C5XSC3"; Desc "Glutamate receptor n=1 Tax=Sorghum bicolor RepID=C5XSC3 SORBI"; Evalue 0.0; Identity 87% (298/342); Hit 1;
Ado_T027519	AutoFACT	GO	.	.	text "GO:0005507|copper ion binding|IEA; GO:0009055|electron carrier activity|IEA"
Ado_T027519	AutoFACT	similarity	1	790	Accession "Contig10008"; Desc "Copper ion binding protein n=1 Tax=Zea mays RepID=B6TG00 MAIZE"; Evalue "7e-32"; Identity "82% (62/75)"; Hit 2;
Ado_T027519	cog	similarity	.	.
Ado_T027519	kegg	locus	.	.	text "SORBIDRAFT 02g036870"
Ado_T027519	kegg	similarity	158	224	Accession "sbi:SORBI 02g036870"; Desc "SORBIDRAFT 02g036870 hypothetical protein"; Evalue 1e-32; Identity 90% (60/66); Hit 0;
Ado_T027519	nr	similarity	158	233	Accession "NP 001149603"; Desc "LOC100283229 precursor [Zea mays] >gi|195628406|gb|ACG36033.1| copper ion binding protein [Zea mays] >gi|238013834|gb|ACR37952.1| unknown [Zea mays] >gi|414887211|tpg|DAA63225.1| TPA: copper ion binding protein [Zea mays]"; Evalue 3e-33; Identity 82% (62/75); Hit 3;
Ado_T027519	pfam	locus	.	.	text "Cu bind like"
Ado_T027519	pfam	similarity	164	231	Accession "PF02298"; Desc "pfam02298, Cu bind like, Plastocyanin-like domain"; Evalue 6e-22; Identity 52% (35/67); Hit 1;
Ado_T027519	smart	similarity	.	.
Ado_T027519	trEST_AutoFACT	similarity	.	.
Ado_T027519	uniref100	GO	.	.	text "GO:0005507|copper ion binding|IEA; GO:0009055|electron carrier activity|IEA"
Ado_T027519	uniref100	similarity	158	233	Accession "UniRef100 B6TG00"; Desc "Copper ion binding protein n=1 Tax=Zea mays RepID=B6TG00 MAIZE"; Evalue 7e-32; Identity 82% (62/75); Hit 2;
Ado_T027524	AutoFACT	similarity	.	.
Ado_T027524	cog	similarity	.	.
Ado_T027524	kegg	similarity	.	.
Ado_T027524	nr	similarity	.	.
Ado_T027524	pfam	similarity	.	.
Ado_T027524	smart	similarity	.	.
Ado_T027524	trEST_AutoFACT	similarity	.	.
Ado_T027524	uniref100	similarity	.	.
Ado_T027525	AutoFACT	similarity	.	.
Ado_T027525	cog	similarity	.	.
Ado_T027525	kegg	similarity	.	.
Ado_T027525	nr	similarity	.	.
Ado_T027525	pfam	similarity	.	.
Ado_T027525	smart	similarity	.	.
Ado_T027525	trEST_AutoFACT	similarity	.	.
Ado_T027525	uniref100	similarity	.	.
Ado_T027526	AutoFACT	similarity	.	.
Ado_T027526	cog	similarity	.	.
Ado_T027526	kegg	similarity	.	.
Ado_T027526	nr	similarity	.	.
Ado_T027526	pfam	similarity	.	.
Ado_T027526	smart	similarity	.	.
Ado_T027526	trEST_AutoFACT	similarity	.	.
Ado_T027526	uniref100	similarity	.	.
Ado_T027523	AutoFACT	similarity	1	249	Accession "Contig10009"; Desc "Sucrose phosphate synthase n=1 Tax=Sorghum bicolor RepID=D6BND7 SORBI"; Evalue "1e-133"; Identity "93% (197/210)"; Hit 1;
Ado_T027523	cog	similarity	.	.
Ado_T027523	kegg	EC	.	.	text "2.4.1.14"
Ado_T027523	kegg	locus	.	.	text "Os02g0184400"
Ado_T027523	kegg	pathway	.	.	text " Metabolic pathways Starch and sucrose metabolism"
Ado_T027523	kegg	similarity	40	249	Accession "osa:4328527"; Desc "Os02g0184400 hypothetical protein K00696 sucrose-phosphate synthase [EC:2.4.1.14]"; Evalue 1e-131; Identity 91% (192/210); Hit 0;
Ado_T027523	nr	similarity	40	249	Accession "ACX94229"; Desc "sucrose phosphate synthase [Sorghum bicolor]"; Evalue 1e-135; Identity 93% (197/210); Hit 1;
Ado_T027523	pfam	locus	.	.	text "S6PP"
Ado_T027523	pfam	similarity	98	236	Accession "PF05116"; Desc "pfam05116, S6PP, Sucrose-6F-phosphate phosphohydrolase"; Evalue 2e-14; Identity 30% (43/143); Hit 1;
Ado_T027523	smart	similarity	.	.
Ado_T027523	trEST_AutoFACT	similarity	.	.
Ado_T027523	uniref100	similarity	40	249	Accession "UniRef100 D6BND7"; Desc "Sucrose phosphate synthase n=1 Tax=Sorghum bicolor RepID=D6BND7 SORBI"; Evalue 1e-133; Identity 93% (197/210); Hit 1;
Ado_T027528	AutoFACT	GO	.	.	text "GO:0008610|lipid biosynthetic process|IEA; GO:0008825|cyclopropane-fatty-acyl-phospholipid synthase activity|IEA"
Ado_T027528	AutoFACT	similarity	1	110	Accession "k49 f 3426461"; Desc "Cyclopropane fatty acid synthase n=1 Tax=Zea mays RepID=B6SV21 MAIZE"; Evalue "6e-24"; Identity "63% (51/80)"; Hit 3;
Ado_T027528	cog	similarity	.	.
Ado_T027528	kegg	similarity	3	82	Accession "zma:100281392"; Desc "cyclopropane fatty acid synthase"; Evalue 2e-24; Identity 63% (51/80); Hit 1;
Ado_T027528	nr	similarity	3	82	Accession "XP 004957293"; Desc "PREDICTED: uncharacterized protein LOC101772901 [Setaria italica]"; Evalue 6e-27; Identity 66% (53/80); Hit 1;
Ado_T027528	pfam	similarity	.	.
Ado_T027528	smart	similarity	.	.
Ado_T027528	trEST_AutoFACT	similarity	.	.
Ado_T027528	uniref100	GO	.	.	text "GO:0008610|lipid biosynthetic process|IEA; GO:0008825|cyclopropane-fatty-acyl-phospholipid synthase activity|IEA"
Ado_T027528	uniref100	similarity	3	82	Accession "UniRef100 B6SV21"; Desc "Cyclopropane fatty acid synthase n=1 Tax=Zea mays RepID=B6SV21 MAIZE"; Evalue 6e-24; Identity 63% (51/80); Hit 3;
Ado_T027527	AutoFACT	function	.	.	text "Carbohydrate transport and metabolism"
Ado_T027527	AutoFACT	similarity	1	1161	Accession "Contig10010"; Desc "Putative alpha-glucosidase II n=1 Tax=Oryza sativa Japonica Group RepID=Q69LM5 ORYSJ"; Evalue "0.0"; Identity "85% (287/334)"; Hit 1;
Ado_T027527	cog	function	.	.	text "Carbohydrate transport and metabolism"
Ado_T027527	cog	similarity	0	334	Accession "alr4773"; Desc "[G] COG1501 Alpha-glucosidases, family 31 of glycosyl hydrolases"; Evalue 1e-98; Identity 46% (159/341); Hit 1;
Ado_T027527	kegg	similarity	0	334	Accession "rcu:RCOM 0866510"; Desc "neutral alpha-glucosidase ab precursor, putative (EC:3.2.1.20)"; Evalue 0.0; Identity 75% (252/334); Hit 4;
Ado_T027527	nr	similarity	0	334	Accession "XP 004956051"; Desc "PREDICTED: neutral alpha-glucosidase AB-like [Setaria italica]"; Evalue 0.0; Identity 88% (294/334); Hit 1;
Ado_T027527	pfam	locus	.	.	text "Glyco hydro 31"
Ado_T027527	pfam	similarity	0	334	Accession "PF01055"; Desc "pfam01055, Glyco hydro 31, Glycosyl hydrolases family 31"; Evalue 1e-160; Identity 52% (175/336); Hit 1;
Ado_T027527	smart	similarity	.	.
Ado_T027527	trEST_AutoFACT	similarity	.	.
Ado_T027527	uniref100	similarity	0	334	Accession "UniRef100 Q69LM5"; Desc "Putative alpha-glucosidase II n=1 Tax=Oryza sativa Japonica Group RepID=Q69LM5 ORYSJ"; Evalue 0.0; Identity 85% (287/334); Hit 1;
Ado_T027529	AutoFACT	similarity	1	294	Accession "k49 f 3426592"; Desc "Unassigned protein"; Evalue ""; Identity ""; Hit ;
Ado_T027529	cog	similarity	.	.
Ado_T027529	kegg	similarity	79	192	Accession "zma:100276392"; Desc "hypothetical protein LOC100276392"; Evalue 3e-19; Identity 50% (60/120); Hit 0;
Ado_T027529	nr	similarity	79	216	Accession "NP 001170215"; Desc "uncharacterized protein LOC100384166 [Zea mays] >gi|224034399|gb|ACN36275.1| unknown [Zea mays]"; Evalue 2e-33; Identity 53% (75/141); Hit 2;
Ado_T027529	pfam	similarity	.	.
Ado_T027529	smart	similarity	.	.
Ado_T027529	trEST_AutoFACT	similarity	.	.
Ado_T027529	uniref100	similarity	79	216	Accession "UniRef100 C0PM59"; Desc "Putative uncharacterized protein n=1 Tax=Zea mays RepID=C0PM59 MAIZE"; Evalue 4e-32; Identity 53% (75/141); Hit 0;
Ado_T027530	AutoFACT	similarity	.	.
Ado_T027530	cog	similarity	.	.
Ado_T027530	kegg	similarity	.	.
Ado_T027530	nr	similarity	.	.
Ado_T027530	pfam	similarity	.	.
Ado_T027530	smart	similarity	.	.
Ado_T027530	trEST_AutoFACT	similarity	.	.
Ado_T027530	uniref100	similarity	.	.
Ado_T027531	AutoFACT	similarity	1	182	Accession "k49 f 3426653"; Desc "PREDICTED: R3H domain-containing protein 2-like [Setaria italica]"; Evalue "2e-61"; Identity "81% (106/130)"; Hit 1;
Ado_T027531	cog	similarity	.	.
Ado_T027531	kegg	similarity	57	182	Accession "rcu:RCOM 1086360"; Desc "r3h domain containing protein, putative"; Evalue 5e-36; Identity 57% (74/128); Hit 1;
Ado_T027531	nr	similarity	57	182	Accession "XP 004956208"; Desc "PREDICTED: R3H domain-containing protein 2-like [Setaria italica]"; Evalue 2e-61; Identity 81% (106/130); Hit 1;
Ado_T027531	pfam	similarity	.	.
Ado_T027531	smart	similarity	.	.
Ado_T027531	trEST_AutoFACT	similarity	.	.
Ado_T027531	uniref100	similarity	57	182	Accession "UniRef100 F2DQE3"; Desc "Predicted protein n=1 Tax=Hordeum vulgare subsp. vulgare RepID=F2DQE3 HORVD"; Evalue 2e-54; Identity 74% (100/134); Hit 2;
Ado_T027533	AutoFACT	similarity	1	121	Accession "k49 f 3426662"; Desc "TPA: grx I1-glutaredoxin subgroup III [Zea mays]"; Evalue "2e-23"; Identity "58% (50/86)"; Hit 3;
Ado_T027533	cog	similarity	.	.
Ado_T027533	kegg	similarity	0	86	Accession "zma:100285691"; Desc "Grx I1 - glutaredoxin subgroup III"; Evalue 5e-21; Identity 58% (51/87); Hit 3;
Ado_T027533	nr	similarity	0	86	Accession "gi|414881071|tpg|DAA58202.1|"; Desc "TPA: grx I1-glutaredoxin subgroup III [Zea mays]"; Evalue 2e-23; Identity 58% (50/86); Hit 3;
Ado_T027533	pfam	similarity	.	.
Ado_T027533	smart	similarity	.	.
Ado_T027533	trEST_AutoFACT	similarity	.	.
Ado_T027533	uniref100	GO	.	.	text "GO:0009055|electron carrier activity|IEA; GO:0015035|protein disulfide oxidoreductase activity|IEA; GO:0045454|cell redox homeostasis|IEA"
Ado_T027533	uniref100	similarity	0	86	Accession "UniRef100 B6SRR8"; Desc "Grx I1-glutaredoxin subgroup III n=1 Tax=Zea mays RepID=B6SRR8 MAIZE"; Evalue 4e-22; Identity 60% (52/86); Hit 1;
Ado_T027534	AutoFACT	similarity	1	1135	Accession "k49 f 3426686"; Desc "Unassigned protein"; Evalue ""; Identity ""; Hit ;
Ado_T027534	cog	similarity	.	.
Ado_T027534	kegg	EC	.	.	text "2.4.1.-"
Ado_T027534	kegg	locus	.	.	text "SORBIDRAFT 10g030970"
Ado_T027534	kegg	similarity	960	1084	Accession "sbi:SORBI 10g030970"; Desc "SORBIDRAFT 10g030970 hypothetical protein K11000 callose synthase [EC:2.4.1.-]"; Evalue 2e-21; Identity 43% (54/125); Hit 0;
Ado_T027534	nr	similarity	960	1084	Accession "AFW75705"; Desc "putative glycosyl transferase family protein [Zea mays]"; Evalue 2e-21; Identity 42% (53/125); Hit 3;
Ado_T027534	pfam	similarity	.	.
Ado_T027534	smart	similarity	.	.
Ado_T027534	trEST_AutoFACT	similarity	.	.
Ado_T027534	uniref100	GO	.	.	text "GO:0000148|1,3-beta-glucan synthase complex|IEA; GO:0003843|1,3-beta-glucan synthase activity|IEA; GO:0006075|1,3-beta-glucan biosynthetic process|IEA; GO:0016020|membrane|IEA; GO:0016740|transferase activity|IEA; GO:0016757|transferase activity, transferring glycosyl groups|IEA"
Ado_T027534	uniref100	similarity	956	1084	Accession "UniRef100 D0R6J3"; Desc "1,3-beta-glucan synthase (Fragment) n=1 Tax=Malus x domestica RepID=D0R6J3 MALDO"; Evalue 2e-20; Identity 39% (51/129); Hit 2;
Ado_T027535	AutoFACT	function	.	.	text "General function prediction only"
Ado_T027535	AutoFACT	similarity	1	174	Accession "k49 f 3426688"; Desc "PREDICTED: glycine-rich RNA-binding protein 3, mitochondrial-like isoform X1 [Setaria italica] >gi|514735717|ref|XP 004958227.1| PREDICTED: glycine-rich RNA-binding protein 3, mitochondrial-like isoform X2 [Setaria italica]"; Evalue "2e-45"; Identity "72% (80/110)"; Hit 1;
Ado_T027535	cog	function	.	.	text "General function prediction only"
Ado_T027535	cog	similarity	78	160	Accession "TP0356"; Desc "[R] COG0724 RNA-binding proteins (RRM domain)"; Evalue 2e-12; Identity 34% (29/83); Hit 1;
Ado_T027535	kegg	similarity	51	160	Accession "zma:100275970"; Desc "hypothetical protein LOC100275970"; Evalue 6e-41; Identity 65% (72/110); Hit 0;
Ado_T027535	nr	similarity	51	160	Accession "XP 004958226"; Desc "PREDICTED: glycine-rich RNA-binding protein 3, mitochondrial-like isoform X1 [Setaria italica] >gi|514735717|ref|XP 004958227.1| PREDICTED: glycine-rich RNA-binding protein 3, mitochondrial-like isoform X2 [Setaria italica]"; Evalue 2e-45; Identity 72% (80/110); Hit 1;
Ado_T027535	pfam2	locus	.	.	text "RRM 6"
Ado_T027535	pfam2	similarity	84	154	Accession "PF14259"; Desc "pfam14259, RRM 6, RNA recognition motif (a"; Evalue 7e-16; Identity 38% (27/71); Hit 2;
Ado_T027535	pfam	locus	.	.	text "RRM 1"
Ado_T027535	pfam	similarity	84	154	Accession "PF00076"; Desc "pfam00076, RRM 1, RNA recognition motif"; Evalue 9e-23; Identity 43% (31/71); Hit 1;
Ado_T027535	smart	locus	.	.	text "RRM"
Ado_T027535	smart	similarity	83	155	Accession "00360"; Desc "smart00360, RRM, RNA recognition motif"; Evalue 7e-30; Identity 43% (32/73); Hit 1;
Ado_T027535	trEST_AutoFACT	similarity	.	.
Ado_T027535	uniref100	similarity	51	160	Accession "UniRef100 Q0D4V3"; Desc "Os07g0602600 protein n=1 Tax=Oryza sativa Japonica Group RepID=Q0D4V3 ORYSJ"; Evalue 3e-38; Identity 64% (71/110); Hit 4;
Ado_T027536	AutoFACT	function	.	.	text "General function prediction only"
Ado_T027536	AutoFACT	similarity	1	565	Accession "k49 f 3426714"; Desc "PREDICTED: bifunctional epoxide hydrolase 2-like [Setaria italica]"; Evalue "5e-63"; Identity "66% (102/154)"; Hit 1;
Ado_T027536	cog	function	.	.	text "General function prediction only"
Ado_T027536	cog	similarity	19	148	Accession "Rv1938"; Desc "[R] COG0596 Predicted hydrolases or acyltransferases (alpha/beta hydrolase superfamily) "; Evalue 1e-12; Identity 38% (50/131); Hit 1;
Ado_T027536	kegg	locus	.	.	text "Os10g0498100"
Ado_T027536	kegg	similarity	0	151	Accession "osa:4349015"; Desc "Os10g0498100 hypothetical protein"; Evalue 2e-60; Identity 66% (103/156); Hit 0;
Ado_T027536	nr	similarity	0	154	Accession "XP 004982727"; Desc "PREDICTED: bifunctional epoxide hydrolase 2-like [Setaria italica]"; Evalue 5e-63; Identity 66% (102/154); Hit 1;
Ado_T027536	pfam2	locus	.	.	text "Abhydrolase 1"
Ado_T027536	pfam2	similarity	5	100	Accession "PF00561"; Desc "pfam00561, Abhydrolase 1, alpha/beta hydrolase fold"; Evalue 6e-14; Identity 34% (33/95); Hit 2;
Ado_T027536	pfam3	locus	.	.	text "Abhydrolase 5"
Ado_T027536	pfam3	similarity	9	126	Accession "PF12695"; Desc "pfam12695, Abhydrolase 5, Alpha/beta hydrolase family"; Evalue 2e-12; Identity 23% (28/117); Hit 3;
Ado_T027536	pfam	locus	.	.	text "Abhydrolase 6"
Ado_T027536	pfam	similarity	0	125	Accession "PF12697"; Desc "pfam12697, Abhydrolase 6, Alpha/beta hydrolase family"; Evalue 5e-23; Identity 33% (42/125); Hit 1;
Ado_T027536	smart	similarity	.	.
Ado_T027536	trEST_AutoFACT	similarity	.	.
Ado_T027536	uniref100	similarity	0	154	Accession "UniRef100 Q8W3F2"; Desc "Putative epoxide hydrolase n=1 Tax=Oryza sativa Japonica Group RepID=Q8W3F2 ORYSJ"; Evalue 1e-59; Identity 65% (104/159); Hit 2;
Ado_T027537	AutoFACT	similarity	1	268	Accession "k49 f 3426747"; Desc "Glyco hydro 16 multi-domain protein"; Evalue "6e-58"; Identity "53% (61/115)"; Hit 1;
Ado_T027537	cog	similarity	.	.
Ado_T027537	kegg	locus	.	.	text "Os06g0696500"
Ado_T027537	kegg	similarity	0	208	Accession "osa:4341941"; Desc "Os06g0696500 hypothetical protein"; Evalue 1e-129; Identity 82% (172/208); Hit 0;
Ado_T027537	nr	similarity	0	208	Accession "BAD53912"; Desc "putative xyloglucan endotransglycosylase [Oryza sativa Japonica Group] >gi|53793223|dbj|BAD54448.1| putative xyloglucan endotransglycosylase [Oryza sativa Japonica Group] >gi|125556615|gb|EAZ02221.1| hypothetical protein OsI 24316 [Oryza sativa Indica Group] >gi|125598361|gb|EAZ38141.1| hypothetical protein OsJ 22492 [Oryza sativa Japonica Group]"; Evalue 1e-130; Ident…
Ado_T027537	pfam2	locus	.	.	text "XET C"
Ado_T027537	pfam2	similarity	159	201	Accession "PF06955"; Desc "pfam06955, XET C, Xyloglucan endo-transglycosylase (XET) C-terminus"; Evalue 3e-21; Identity 48% (22/45); Hit 2;
Ado_T027537	pfam	locus	.	.	text "Glyco hydro 16"
Ado_T027537	pfam	similarity	0	114	Accession "PF00722"; Desc "pfam00722, Glyco hydro 16, Glycosyl hydrolases family 16"; Evalue 6e-58; Identity 53% (61/115); Hit 1;
Ado_T027537	smart	similarity	.	.
Ado_T027537	trEST_AutoFACT	similarity	.	.
Ado_T027537	uniref100	similarity	0	207	Accession "UniRef100 F2D337"; Desc "Predicted protein n=1 Tax=Hordeum vulgare subsp. vulgare RepID=F2D337 HORVD"; Evalue 1e-123; Identity 80% (167/207); Hit 3;
Ado_T027532	AutoFACT	EC	.	.	text "2.3.3.10"
Ado_T027532	AutoFACT	function	.	.	text "Lipid transport and metabolism"
Ado_T027532	AutoFACT	GO	.	.	text "GO:0003824|catalytic activity|IEA; GO:0004421|hydroxymethylglutaryl-CoA synthase activity|IEA; GO:0008152|metabolic process|IEA; GO:0008299|isoprenoid biosynthetic process|IEA"
Ado_T027532	AutoFACT	locus	.	.	text "pco130633"
Ado_T027532	AutoFACT	pathway	.	.	text " Biosynthesis of alkaloids derived from terpenoid and polyketide Biosynthesis of plant hormones Biosynthesis of terpenoids and steroids Butanoate metabolism Metabolic pathways Synthesis and degradation of ketone bodies Terpenoid backbone biosynthesis Valine, leucine and isoleucine degradation"
Ado_T027532	AutoFACT	similarity	1	344	Accession "Contig10012"; Desc "Hydroxymethylglutaryl-CoA synthase n=1 Tax=Zea mays RepID=B6T7Q4 MAIZE"; Evalue "1e-135"; Identity "93% (135/144)"; Hit 1;
Ado_T027532	cog	function	.	.	text "Lipid transport and metabolism"
Ado_T027532	cog	similarity	200	344	Accession "YML126c"; Desc "[I] COG3425 3-hydroxy-3-methylglutaryl CoA synthase"; Evalue 3e-33; Identity 40% (62/155); Hit 1;
Ado_T027532	kegg	EC	.	.	text "2.3.3.10"
Ado_T027532	kegg	locus	.	.	text "pco130633"
Ado_T027532	kegg	pathway	.	.	text " Biosynthesis of alkaloids derived from terpenoid and polyketide Biosynthesis of plant hormones Biosynthesis of terpenoids and steroids Butanoate metabolism Metabolic pathways Synthesis and degradation of ketone bodies Terpenoid backbone biosynthesis Valine, leucine and isoleucine degradation"
Ado_T027532	kegg	similarity	200	344	Accession "zma:100272824"; Desc "pco130633 LOC100272824 K01641 hydroxymethylglutaryl-CoA synthase [EC:2.3.3.10]"; Evalue 1e-135; Identity 93% (135/144); Hit 1;
Ado_T027532	nr	similarity	200	344	Accession "XP 004957395"; Desc "PREDICTED: hydroxymethylglutaryl-CoA synthase-like [Setaria italica]"; Evalue 1e-140; Identity 95% (138/144); Hit 1;
Ado_T027532	pfam	locus	.	.	text "HMG CoA synt C"
Ado_T027532	pfam	similarity	200	344	Accession "PF08540"; Desc "pfam08540, HMG CoA synt C, Hydroxymethylglutaryl-coenzyme A synthase C terminal"; Evalue 5e-76; Identity 60% (89/148); Hit 1;
Ado_T027532	smart	similarity	.	.
Ado_T027532	trEST_AutoFACT	similarity	.	.
Ado_T027532	uniref100	GO	.	.	text "GO:0003824|catalytic activity|IEA; GO:0004421|hydroxymethylglutaryl-CoA synthase activity|IEA; GO:0008152|metabolic process|IEA; GO:0008299|isoprenoid biosynthetic process|IEA"
Ado_T027532	uniref100	similarity	200	344	Accession "UniRef100 B6T7Q4"; Desc "Hydroxymethylglutaryl-CoA synthase n=1 Tax=Zea mays RepID=B6T7Q4 MAIZE"; Evalue 1e-135; Identity 93% (135/144); Hit 1;
Ado_T027538	AutoFACT	similarity	.	.
Ado_T027538	cog	similarity	.	.
Ado_T027538	kegg	similarity	.	.
Ado_T027538	nr	similarity	.	.
Ado_T027538	pfam	similarity	.	.
Ado_T027538	smart	similarity	.	.
Ado_T027538	trEST_AutoFACT	similarity	.	.
Ado_T027538	uniref100	similarity	.	.
Ado_T027539	AutoFACT	EC	.	.	text "2.4.1.241"
Ado_T027539	AutoFACT	locus	.	.	text "UDP-galactose:MGDG galactosyltransferase, putative"
Ado_T027539	AutoFACT	pathway	.	.	text " Glycerolipid metabolism Metabolic pathways"
Ado_T027539	AutoFACT	similarity	1	134	Accession "k49 f 3426815"; Desc "PREDICTED: digalactosyldiacylglycerol synthase 2, chloroplastic-like isoform X1 [Setaria italica] >gi|514821025|ref|XP 004985195.1| PREDICTED: digalactosyldiacylglycerol synthase 2, chloroplastic-like isoform X2 [Setaria italica]"; Evalue "3e-36"; Identity "88% (64/72)"; Hit 1;
Ado_T027539	cog	similarity	.	.
Ado_T027539	kegg	EC	.	.	text "2.4.1.241"
Ado_T027539	kegg	locus	.	.	text "UDP-galactose:MGDG galactosyltransferase, putative"
Ado_T027539	kegg	pathway	.	.	text " Glycerolipid metabolism Metabolic pathways"
Ado_T027539	kegg	similarity	12	58	Accession "rcu:RCOM 1614470"; Desc "UDP-galactose:MGDG galactosyltransferase, putative K09480 digalactosyldiacylglycerol synthase [EC:2.4.1.241]"; Evalue 1e-13; Identity 69% (32/46); Hit 2;
Ado_T027539	nr	similarity	0	72	Accession "XP 004985194"; Desc "PREDICTED: digalactosyldiacylglycerol synthase 2, chloroplastic-like isoform X1 [Setaria italica] >gi|514821025|ref|XP 004985195.1| PREDICTED: digalactosyldiacylglycerol synthase 2, chloroplastic-like isoform X2 [Setaria italica]"; Evalue 3e-36; Identity 88% (64/72); Hit 1;
Ado_T027539	pfam	similarity	.	.
Ado_T027539	smart	similarity	.	.
Ado_T027539	trEST_AutoFACT	similarity	.	.
Ado_T027539	uniref100	similarity	0	72	Accession "UniRef100 Q10Q06"; Desc "Digalactosyldiacylglycerol synthase 2, putative, expressed n=1 Tax=Oryza sativa Japonica Group RepID=Q10Q06 ORYSJ"; Evalue 2e-32; Identity 87% (63/72); Hit 0;
Ado_T027540	AutoFACT	similarity	.	.
Ado_T027540	cog	similarity	.	.
Ado_T027540	kegg	similarity	.	.
Ado_T027540	nr	similarity	.	.
Ado_T027540	pfam	similarity	.	.
Ado_T027540	smart	similarity	.	.
Ado_T027540	trEST_AutoFACT	similarity	.	.
Ado_T027540	uniref100	similarity	.	.
Ado_T027541	AutoFACT	similarity	.	.
Ado_T027541	cog	similarity	.	.
Ado_T027541	kegg	similarity	.	.
Ado_T027541	nr	similarity	.	.
Ado_T027541	pfam	similarity	.	.
Ado_T027541	smart	similarity	.	.
Ado_T027541	trEST_AutoFACT	similarity	.	.
Ado_T027541	uniref100	similarity	.	.
Ado_T027542	AutoFACT	function	.	.	text "Function unknown"
Ado_T027542	AutoFACT	similarity	1	476	Accession "k49 f 3426931"; Desc "putative leucine-rich repeat receptor protein kinase family protein [Zea mays]"; Evalue "0.0"; Identity "79% (382/478)"; Hit 4;
Ado_T027542	cog	function	.	.	text "Function unknown"
Ado_T027542	cog	similarity	11	391	Accession "alr0124 1"; Desc "[S] COG4886 Leucine-rich repeat (LRR) protein"; Evalue 1e-30; Identity 32% (125/380); Hit 1;
Ado_T027542	kegg	locus	.	.	text "SORBIDRAFT 03g004520"
Ado_T027542	kegg	similarity	0	476	Accession "sbi:SORBI 03g004520"; Desc "SORBIDRAFT 03g004520 hypothetical protein"; Evalue 0.0; Identity 81% (391/479); Hit 0;
Ado_T027542	nr	similarity	0	476	Accession "AFW80148"; Desc "putative leucine-rich repeat receptor protein kinase family protein [Zea mays]"; Evalue 0.0; Identity 79% (382/478); Hit 4;
Ado_T027542	pfam	similarity	.	.
Ado_T027542	smart	similarity	.	.
Ado_T027542	trEST_AutoFACT	similarity	.	.
Ado_T027542	uniref100	similarity	0	476	Accession "UniRef100 Q0JQC5"; Desc "Os01g0170300 protein n=1 Tax=Oryza sativa Japonica Group RepID=Q0JQC5 ORYSJ"; Evalue 0.0; Identity 77% (373/480); Hit 2;
Ado_T027543	AutoFACT	GO	.	.	text "GO:0005515|protein binding|IEA; GO:0008270|zinc ion binding|IEA; GO:0046872|metal ion binding|IEA"
Ado_T027543	AutoFACT	similarity	1	376	Accession "k49 f 3427020"; Desc "Protein binding protein n=1 Tax=Zea mays RepID=B4F8C9 MAIZE"; Evalue "6e-20"; Identity "69% (44/63)"; Hit 2;
Ado_T027543	cog	similarity	.	.
Ado_T027543	kegg	similarity	203	264	Accession "zma:100280655"; Desc "protein binding protein"; Evalue 9e-20; Identity 68% (43/63); Hit 2;
Ado_T027543	nr	similarity	203	264	Accession "ACF80419"; Desc "unknown [Zea mays] >gi|414866069|tpg|DAA44626.1| TPA: putative RING zinc finger domain superfamily protein [Zea mays]"; Evalue 5e-22; Identity 69% (44/63); Hit 0;
Ado_T027543	pfam	similarity	.	.
Ado_T027543	smart	similarity	.	.
Ado_T027543	trEST_AutoFACT	similarity	.	.
Ado_T027543	uniref100	GO	.	.	text "GO:0005515|protein binding|IEA; GO:0008270|zinc ion binding|IEA; GO:0046872|metal ion binding|IEA"
Ado_T027543	uniref100	similarity	203	264	Accession "UniRef100 B4F8C9"; Desc "Protein binding protein n=1 Tax=Zea mays RepID=B4F8C9 MAIZE"; Evalue 6e-20; Identity 69% (44/63); Hit 2;
Ado_T027544	AutoFACT	similarity	.	.
Ado_T027544	cog	similarity	.	.
Ado_T027544	kegg	similarity	.	.
Ado_T027544	nr	similarity	.	.
Ado_T027544	pfam	similarity	.	.
Ado_T027544	smart	similarity	.	.
Ado_T027544	trEST_AutoFACT	similarity	.	.
Ado_T027544	uniref100	similarity	.	.
Ado_T027546	AutoFACT	similarity	.	.
Ado_T027546	cog	similarity	.	.
Ado_T027546	kegg	similarity	.	.
Ado_T027546	nr	similarity	.	.
Ado_T027546	pfam	similarity	.	.
Ado_T027546	smart	similarity	.	.
Ado_T027546	trEST_AutoFACT	similarity	.	.
Ado_T027546	uniref100	similarity	.	.
Ado_T027547	AutoFACT	similarity	1	356	Accession "k49 f 3427164"; Desc "PC-Esterase domain containing protein"; Evalue "8e-62"; Identity "34% (85/250)"; Hit 1;
Ado_T027547	cog	similarity	.	.
Ado_T027547	kegg	locus	.	.	text "Os01g0914800"
Ado_T027547	kegg	similarity	0	264	Accession "osa:4324349"; Desc "Os01g0914800 hypothetical protein"; Evalue 1e-153; Identity 76% (203/264); Hit 0;
Ado_T027547	nr	similarity	0	264	Accession "XP 004971034"; Desc "PREDICTED: uncharacterized protein LOC101782580 [Setaria italica]"; Evalue 1e-168; Identity 82% (219/264); Hit 1;
Ado_T027547	pfam	locus	.	.	text "PC-Esterase"
Ado_T027547	pfam	similarity	6	255	Accession "PF13839"; Desc "pfam13839, PC-Esterase, GDSL/SGNH-like Acyl-Esterase family found in Pmr5 and Cas1p"; Evalue 8e-62; Identity 34% (85/250); Hit 1;
Ado_T027547	smart	similarity	.	.
Ado_T027547	trEST_AutoFACT	similarity	.	.
Ado_T027547	uniref100	similarity	0	264	Accession "UniRef100 Q8LQG0"; Desc "Leaf senescence protein-like n=1 Tax=Oryza sativa Japonica Group RepID=Q8LQG0 ORYSJ"; Evalue 1e-153; Identity 76% (203/264); Hit 2;
Ado_T027548	AutoFACT	similarity	1	339	Accession "k49 f 3427181"; Desc "TFR dimer domain containing protein"; Evalue "3e-24"; Identity "30% (39/130)"; Hit 1;
Ado_T027548	cog	similarity	171	336	Accession "SPBC354.09c"; Desc ""; Evalue 4e-11; Identity 24% (43/173); Hit 0;
Ado_T027548	kegg	similarity	119	338	Accession "zma:100280900"; Desc "glutamate carboxypeptidase 2"; Evalue 2e-68; Identity 51% (113/220); Hit 3;
Ado_T027548	nr	similarity	119	338	Accession "NP 001146679"; Desc "uncharacterized protein LOC100280279 [Zea mays] >gi|219888275|gb|ACL54512.1| unknown [Zea mays] >gi|414880585|tpg|DAA57716.1| TPA: hypothetical protein ZEAMMB73 602143 [Zea mays]"; Evalue 1e-118; Identity 77% (171/220); Hit 1;
Ado_T027548	pfam	locus	.	.	text "TFR dimer"
Ado_T027548	pfam	similarity	122	251	Accession "PF04253"; Desc "pfam04253, TFR dimer, Transferrin receptor-like dimerisation domain"; Evalue 3e-24; Identity 30% (39/130); Hit 1;
Ado_T027548	smart	similarity	.	.
Ado_T027548	trEST_AutoFACT	similarity	.	.
Ado_T027548	uniref100	similarity	119	338	Accession "UniRef100 Q0JJG2"; Desc "Os01g0740500 protein n=1 Tax=Oryza sativa Japonica Group RepID=Q0JJG2 ORYSJ"; Evalue 1e-107; Identity 73% (163/222); Hit 4;
Ado_T027545	AutoFACT	similarity	1	651	Accession "Contig10017"; Desc "G-alpha domain containing protein"; Evalue "8e-56"; Identity "28% (88/311)"; Hit 1;
Ado_T027545	cog	similarity	.	.
Ado_T027545	kegg	locus	.	.	text "SORBIDRAFT 08g019970"
Ado_T027545	kegg	similarity	193	521	Accession "sbi:SORBI 08g019970"; Desc "SORBIDRAFT 08g019970 hypothetical protein"; Evalue 0.0; Identity 82% (269/328); Hit 0;
Ado_T027545	nr	similarity	188	521	Accession "XP 004963046"; Desc "PREDICTED: uncharacterized protein LOC101781187 [Setaria italica]"; Evalue 0.0; Identity 80% (269/334); Hit 3;
Ado_T027545	pfam	locus	.	.	text "G-alpha"
Ado_T027545	pfam	similarity	210	516	Accession "PF00503"; Desc "pfam00503, G-alpha, G-protein alpha subunit"; Evalue 8e-56; Identity 28% (88/311); Hit 1;
Ado_T027545	smart	locus	.	.	text "G alpha"
Ado_T027545	smart	similarity	231	500	Accession "00275"; Desc "smart00275, G alpha, G protein alpha subunit"; Evalue 2e-40; Identity 30% (84/274); Hit 1;
Ado_T027545	trEST_AutoFACT	similarity	.	.
Ado_T027545	uniref100	similarity	191	521	Accession "UniRef100 Q0IM71"; Desc "Os12g0593000 protein n=1 Tax=Oryza sativa Japonica Group RepID=Q0IM71 ORYSJ"; Evalue 0.0; Identity 78% (259/330); Hit 3;
Ado_T027549	AutoFACT	similarity	.	.
Ado_T027549	cog	similarity	.	.
Ado_T027549	kegg	similarity	.	.
Ado_T027549	nr	similarity	.	.
Ado_T027549	pfam	similarity	.	.
Ado_T027549	smart	similarity	.	.
Ado_T027549	trEST_AutoFACT	similarity	.	.
Ado_T027549	uniref100	similarity	.	.
Ado_T027550	AutoFACT	similarity	1	366	Accession "k49 f 3427250"; Desc "PREDICTED: zinc finger CCCH domain-containing protein 44-like [Brachypodium distachyon]"; Evalue "2e-94"; Identity "72% (115/159)"; Hit 1;
Ado_T027550	cog	similarity	.	.
Ado_T027550	kegg	locus	.	.	text "Os06g0618100"
Ado_T027550	kegg	similarity	153	306	Accession "osa:4341537"; Desc "Os06g0618100 hypothetical protein"; Evalue 5e-88; Identity 71% (112/157); Hit 0;
Ado_T027550	nr	similarity	149	306	Accession "XP 003563620"; Desc "PREDICTED: zinc finger CCCH domain-containing protein 44-like [Brachypodium distachyon]"; Evalue 2e-94; Identity 72% (115/159); Hit 1;
Ado_T027550	pfam	similarity	.	.
Ado_T027550	smart	similarity	.	.
Ado_T027550	trEST_AutoFACT	similarity	.	.
Ado_T027550	uniref100	similarity	153	306	Accession "UniRef100 Q69XQ3"; Desc "Zinc finger CCCH domain-containing protein 44 n=2 Tax=Oryza RepID=C3H44 ORYSJ"; Evalue 2e-87; Identity 71% (112/157); Hit 3;
Ado_T027551	AutoFACT	similarity	1	178	Accession "k49 f 3427260"; Desc "LRAT domain containing protein"; Evalue "3e-18"; Identity "22% (32/142)"; Hit 1;
Ado_T027551	cog	similarity	.	.
Ado_T027551	kegg	locus	.	.	text "SORBIDRAFT 09g021710"
Ado_T027551	kegg	similarity	1	150	Accession "sbi:SORBI 09g021710"; Desc "SORBIDRAFT 09g021710 hypothetical protein"; Evalue 4e-88; Identity 84% (126/150); Hit 0;
Ado_T027551	nr	similarity	1	150	Accession "XP 004961940"; Desc "PREDICTED: uncharacterized protein LOC101753084 [Setaria italica]"; Evalue 3e-90; Identity 85% (128/150); Hit 1;
Ado_T027551	pfam	locus	.	.	text "LRAT"
Ado_T027551	pfam	similarity	1	142	Accession "PF04970"; Desc "pfam04970, LRAT, Lecithin retinol acyltransferase"; Evalue 3e-18; Identity 22% (32/142); Hit 1;
Ado_T027551	smart	similarity	.	.
Ado_T027551	trEST_AutoFACT	similarity	.	.
Ado_T027551	uniref100	similarity	1	150	Accession "UniRef100 F2CR41"; Desc "Predicted protein n=1 Tax=Hordeum vulgare subsp. vulgare RepID=F2CR41 HORVD"; Evalue 2e-82; Identity 80% (120/150); Hit 3;
Ado_T027552	AutoFACT	similarity	1	212	Accession "k49 f 3427393"; Desc "Unassigned protein"; Evalue "2e-11"; Identity "59% (31/52)"; Hit 0;
Ado_T027552	cog	similarity	.	.
Ado_T027552	kegg	similarity	.	.
Ado_T027552	nr	similarity	38	85	Accession "EMS50444"; Desc "hypothetical protein TRIUR3 35445 [Triticum urartu]"; Evalue 2e-11; Identity 59% (31/52); Hit 0;
Ado_T027552	pfam	similarity	.	.
Ado_T027552	smart	similarity	.	.
Ado_T027552	trEST_AutoFACT	similarity	.	.
Ado_T027552	uniref100	similarity	.	.
Ado_T027553	AutoFACT	similarity	1	273	Accession "k49 f 3427481"; Desc "Unassigned protein"; Evalue ""; Identity ""; Hit ;
Ado_T027553	cog	similarity	.	.
Ado_T027553	kegg	locus	.	.	text "SORBIDRAFT 09g020460"
Ado_T027553	kegg	pathway	.	.	text " Spliceosome"
Ado_T027553	kegg	similarity	0	95	Accession "sbi:SORBI 09g020460"; Desc "SORBIDRAFT 09g020460 hypothetical protein K12869 crooked neck"; Evalue 4e-41; Identity 82% (78/95); Hit 0;
Ado_T027553	nr	similarity	0	95	Accession "XP 002441103"; Desc "hypothetical protein SORBIDRAFT 09g020460 [Sorghum bicolor] >gi|241946388|gb|EES19533.1| hypothetical protein SORBIDRAFT 09g020460 [Sorghum bicolor]"; Evalue 6e-42; Identity 82% (78/95); Hit 0;
Ado_T027553	pfam	similarity	.	.
Ado_T027553	smart	similarity	.	.
Ado_T027553	trEST_AutoFACT	similarity	.	.
Ado_T027553	uniref100	similarity	0	95	Accession "UniRef100 Q75HS3"; Desc "Os05g0289400 protein n=1 Tax=Oryza sativa Japonica Group RepID=Q75HS3 ORYSJ"; Evalue 1e-38; Identity 77% (74/95); Hit 3;
Ado_T027554	AutoFACT	similarity	1	262	Accession "k49 f 3427482"; Desc "TPA: putative homeobox DNA-binding domain superfamily protein [Zea mays]"; Evalue "1e-27"; Identity "89% (49/55)"; Hit 3;
Ado_T027554	cog	similarity	.	.
Ado_T027554	kegg	similarity	171	226	Accession "zma:100285642"; Desc "ZF-HD homeobox protein"; Evalue 9e-27; Identity 89% (49/55); Hit 2;
Ado_T027554	nr	similarity	171	226	Accession "gi|414587165|tpg|DAA37736.1|"; Desc "TPA: putative homeobox DNA-binding domain superfamily protein [Zea mays]"; Evalue 1e-27; Identity 89% (49/55); Hit 3;
Ado_T027554	pfam2	locus	.	.	text "Protamine P1"
Ado_T027554	pfam2	similarity	120	173	Accession "PF00260"; Desc "pfam00260, Protamine P1, Protamine P1"; Evalue 3e-15; Identity 52% (28/53); Hit 2;
Ado_T027554	pfam	locus	.	.	text "TT ORF1"
Ado_T027554	pfam	similarity	111	172	Accession "PF02956"; Desc "pfam02956, TT ORF1, TT viral orf 1"; Evalue 2e-16; Identity 57% (35/61); Hit 1;
Ado_T027554	smart	similarity	.	.
Ado_T027554	trEST_AutoFACT	similarity	.	.
Ado_T027554	uniref100	GO	.	.	text "GO:0003677|DNA binding|IEA; GO:0045449|regulation of transcription|IEA"
Ado_T027554	uniref100	similarity	171	226	Accession "UniRef100 B6U7M0"; Desc "ZF-HD homeobox protein n=1 Tax=Zea mays RepID=B6U7M0 MAIZE"; Evalue 3e-26; Identity 89% (49/55); Hit 2;
Ado_T027555	AutoFACT	similarity	.	.
Ado_T027555	cog	similarity	.	.
Ado_T027555	kegg	similarity	.	.
Ado_T027555	nr	similarity	.	.
Ado_T027555	pfam	similarity	.	.
Ado_T027555	smart	similarity	.	.
Ado_T027555	trEST_AutoFACT	similarity	.	.
Ado_T027555	uniref100	similarity	.	.
Ado_T027556	AutoFACT	similarity	1	103	Accession "k49 f 3427489"; Desc "Unassigned protein"; Evalue ""; Identity ""; Hit ;
Ado_T027556	cog	similarity	.	.
Ado_T027556	kegg	locus	.	.	text "SORBIDRAFT 07g013560"
Ado_T027556	kegg	similarity	0	102	Accession "sbi:SORBI 07g013560"; Desc "SORBIDRAFT 07g013560 hypothetical protein"; Evalue 3e-19; Identity 52% (57/108); Hit 0;
Ado_T027556	nr	similarity	8	102	Accession "XP 003568707"; Desc "PREDICTED: uncharacterized protein LOC100835405 [Brachypodium distachyon]"; Evalue 5e-21; Identity 53% (52/98); Hit 2;
Ado_T027556	pfam	similarity	.	.
Ado_T027556	smart	similarity	.	.
Ado_T027556	trEST_AutoFACT	similarity	.	.
Ado_T027556	uniref100	similarity	20	102	Accession "UniRef100 F2DVT6"; Desc "Predicted protein n=1 Tax=Hordeum vulgare subsp. vulgare RepID=F2DVT6 HORVD"; Evalue 4e-17; Identity 58% (50/86); Hit 3;
Ado_T027557	AutoFACT	similarity	1	418	Accession "k49 f 3427512"; Desc "DUF1421 multi-domain protein"; Evalue "1e-25"; Identity "24% (75/308)"; Hit 1;
Ado_T027557	cog	similarity	.	.
Ado_T027557	kegg	locus	.	.	text "SORBIDRAFT 05g016000"
Ado_T027557	kegg	similarity	290	418	Accession "sbi:SORBI 05g016000"; Desc "SORBIDRAFT 05g016000 hypothetical protein"; Evalue 1e-43; Identity 69% (91/131); Hit 0;
Ado_T027557	nr	similarity	290	418	Accession "XP 004962555"; Desc "PREDICTED: protein transport protein Sec24-like CEF-like [Setaria italica]"; Evalue 2e-63; Identity 84% (111/131); Hit 1;
Ado_T027557	pfam2	locus	.	.	text "Atrophin-1"
Ado_T027557	pfam2	similarity	15	402	Accession "PF03154"; Desc "pfam03154, Atrophin-1, Atrophin-1 family"; Evalue 6e-25; Identity 26% (104/397); Hit 2;
Ado_T027557	pfam3	locus	.	.	text "Med15"
Ado_T027557	pfam3	similarity	21	384	Accession "PF09606"; Desc "pfam09606, Med15, ARC105 or Med15 subunit of Mediator complex non-fungal"; Evalue 1e-21; Identity 20% (81/388); Hit 3;
Ado_T027557	pfam4	locus	.	.	text "PAT1"
Ado_T027557	pfam4	similarity	41	282	Accession "PF09770"; Desc "pfam09770, PAT1, Topoisomerase II-associated protein PAT1"; Evalue 2e-21; Identity 22% (60/261); Hit 4;
Ado_T027557	pfam	locus	.	.	text "DUF1421"
Ado_T027557	pfam	similarity	2	306	Accession "PF07223"; Desc "pfam07223, DUF1421, Protein of unknown function (DUF1421)"; Evalue 1e-25; Identity 24% (75/308); Hit 1;
Ado_T027557	smart	locus	.	.	text "Amelin"
Ado_T027557	smart	similarity	0	299	Accession "00817"; Desc "smart00817, Amelin, Ameloblastin precursor (Amelin)"; Evalue 8e-14; Identity 23% (82/345); Hit 1;
Ado_T027557	trEST_AutoFACT	similarity	.	.
Ado_T027557	uniref100	similarity	290	418	Accession "UniRef100 I1IIM0"; Desc "Uncharacterized protein n=1 Tax=Brachypodium distachyon RepID=I1IIM0 BRADI"; Evalue 8e-55; Identity 80% (105/131); Hit 0;
Ado_T027558	AutoFACT	similarity	.	.
Ado_T027558	cog	similarity	.	.
Ado_T027558	kegg	similarity	.	.
Ado_T027558	nr	similarity	.	.
Ado_T027558	pfam	similarity	.	.
Ado_T027558	smart	similarity	.	.
Ado_T027558	trEST_AutoFACT	similarity	.	.
Ado_T027558	uniref100	similarity	.	.
Ado_T027559	AutoFACT	similarity	.	.
Ado_T027559	cog	similarity	.	.
Ado_T027559	kegg	similarity	.	.
Ado_T027559	nr	similarity	.	.
Ado_T027559	pfam	similarity	.	.
Ado_T027559	smart	similarity	.	.
Ado_T027559	trEST_AutoFACT	similarity	.	.
Ado_T027559	uniref100	similarity	.	.
Ado_T027560	AutoFACT	similarity	.	.
Ado_T027560	cog	similarity	.	.
Ado_T027560	kegg	similarity	.	.
Ado_T027560	nr	similarity	.	.
Ado_T027560	pfam	similarity	.	.
Ado_T027560	smart	similarity	.	.
Ado_T027560	trEST_AutoFACT	similarity	.	.
Ado_T027560	uniref100	similarity	.	.
Ado_T027561	AutoFACT	similarity	.	.
Ado_T027561	cog	similarity	.	.
Ado_T027561	kegg	similarity	.	.
Ado_T027561	nr	similarity	.	.
Ado_T027561	pfam	similarity	.	.
Ado_T027561	smart	similarity	.	.
Ado_T027561	trEST_AutoFACT	similarity	.	.
Ado_T027561	uniref100	similarity	.	.
Ado_T027562	AutoFACT	function	.	.	text "General function prediction only"
Ado_T027562	AutoFACT	similarity	1	133	Accession "k49 f 3427603"; Desc "TPA: putative oxidoreductase, aldo/keto reductase family protein [Zea mays]"; Evalue "1e-50"; Identity "89% (74/83)"; Hit 1;
Ado_T027562	cog	function	.	.	text "General function prediction only"
Ado_T027562	cog	similarity	16	132	Accession "slr0942"; Desc "[R] COG0656 Aldo/keto reductases, related to diketogulonate reductase"; Evalue 7e-17; Identity 36% (46/125); Hit 1;
Ado_T027562	kegg	locus	.	.	text "DMAS1"
Ado_T027562	kegg	similarity	50	132	Accession "zma:778439"; Desc "DMAS1 deoxymugineic acid synthase1"; Evalue 4e-49; Identity 89% (74/83); Hit 1;
Ado_T027562	nr	similarity	50	132	Accession "gi|414865733|tpg|DAA44290.1|"; Desc "TPA: putative oxidoreductase, aldo/keto reductase family protein [Zea mays]"; Evalue 1e-50; Identity 89% (74/83); Hit 1;
Ado_T027562	pfam	locus	.	.	text "Aldo ket red"
Ado_T027562	pfam	similarity	44	129	Accession "PF00248"; Desc "pfam00248, Aldo ket red, Aldo/keto reductase family"; Evalue 2e-15; Identity 24% (22/89); Hit 1;
Ado_T027562	smart	similarity	.	.
Ado_T027562	trEST_AutoFACT	similarity	.	.
Ado_T027562	uniref100	GO	.	.	text "GO:0016491|oxidoreductase activity|IEA; GO:0055114|oxidation reduction|IEA"
Ado_T027562	uniref100	similarity	50	132	Accession "UniRef100 Q0PCF2"; Desc "Deoxymugineic acid synthase1 n=1 Tax=Zea mays RepID=Q0PCF2 MAIZE"; Evalue 1e-48; Identity 89% (74/83); Hit 1;
Ado_T027563	AutoFACT	similarity	.	.
Ado_T027563	cog	similarity	.	.
Ado_T027563	kegg	similarity	.	.
Ado_T027563	nr	similarity	.	.
Ado_T027563	pfam	similarity	.	.
Ado_T027563	smart	similarity	.	.
Ado_T027563	trEST_AutoFACT	similarity	.	.
Ado_T027563	uniref100	similarity	.	.
Ado_T027565	AutoFACT	similarity	1	176	Accession "k49 f 3427693"; Desc "Unassigned protein"; Evalue ""; Identity ""; Hit ;
Ado_T027565	cog	similarity	.	.
Ado_T027565	kegg	locus	.	.	text "SORBIDRAFT 03g002350"
Ado_T027565	kegg	similarity	21	59	Accession "sbi:SORBI 03g002350"; Desc "SORBIDRAFT 03g002350 hypothetical protein"; Evalue 1e-15; Identity 87% (34/39); Hit 0;
Ado_T027565	nr	similarity	21	59	Accession "XP 004968580"; Desc "PREDICTED: eukaryotic translation initiation factor 3 subunit D-like [Setaria italica]"; Evalue 8e-17; Identity 89% (35/39); Hit 1;
Ado_T027565	pfam	similarity	.	.
Ado_T027565	smart	similarity	.	.
Ado_T027565	trEST_AutoFACT	similarity	.	.
Ado_T027565	uniref100	similarity	21	59	Accession "UniRef100 Q5QNM4"; Desc "Os01g0206600 protein n=2 Tax=Oryza sativa RepID=Q5QNM4 ORYSJ"; Evalue 4e-13; Identity 85% (34/40); Hit 3;
Ado_T027566	AutoFACT	similarity	1	644	Accession "k49 f 3427782"; Desc "Unassigned protein"; Evalue ""; Identity ""; Hit ;
Ado_T027566	cog	similarity	.	.
Ado_T027566	kegg	locus	.	.	text "EBF1"
Ado_T027566	kegg	similarity	312	542	Accession "ath:AT2G25490"; Desc "EBF1 EBF1 (EIN3-BINDING F BOX PROTEIN 1) protein binding / ubiquitin-protein ligase"; Evalue 6e-13; Identity 28% (67/237); Hit 2;
Ado_T027566	nr	similarity	398	497	Accession "AFW60573"; Desc "hypothetical protein ZEAMMB73 735976 [Zea mays]"; Evalue 7e-27; Identity 64% (64/100); Hit 0;
Ado_T027566	pfam	similarity	.	.
Ado_T027566	smart	similarity	.	.
Ado_T027566	trEST_AutoFACT	similarity	.	.
Ado_T027566	uniref100	similarity	59	542	Accession "UniRef100 A9T9D2"; Desc "Predicted protein n=1 Tax=Physcomitrella patens subsp. patens RepID=A9T9D2 PHYPA"; Evalue 3e-15; Identity 22% (115/505); Hit 1;
Ado_T027564	AutoFACT	locus	.	.	text "AP-1 complex subunit gamma-2, putative"
Ado_T027564	AutoFACT	similarity	1	244	Accession "Contig10023"; Desc "AP-1 complex subunit gamma-2, putative K12391 AP-1 complex subunit gamma-1"; Evalue "7e-49"; Identity "60% (84/139)"; Hit 4;
Ado_T027564	cog	similarity	.	.
Ado_T027564	kegg	locus	.	.	text "AP-1 complex subunit gamma-2, putative"
Ado_T027564	kegg	similarity	11	150	Accession "rcu:RCOM 0993500"; Desc "AP-1 complex subunit gamma-2, putative K12391 AP-1 complex subunit gamma-1"; Evalue 7e-49; Identity 60% (84/139); Hit 4;
Ado_T027564	nr	similarity	1	150	Accession "NP 001168139"; Desc "uncharacterized protein LOC100381886 [Zea mays] >gi|223946249|gb|ACN27208.1| unknown [Zea mays]"; Evalue 3e-83; Identity 85% (128/149); Hit 1;
Ado_T027564	pfam	locus	.	.	text "Alpha adaptinC2"
Ado_T027564	pfam	similarity	32	147	Accession "PF02883"; Desc "pfam02883, Alpha adaptinC2, Adaptin C-terminal domain"; Evalue 1e-39; Identity 44% (52/116); Hit 1;
Ado_T027564	smart	locus	.	.	text "Alpha adaptinC2"
Ado_T027564	smart	similarity	36	147	Accession "00809"; Desc "smart00809, Alpha adaptinC2, Adaptin C-terminal domain"; Evalue 2e-37; Identity 40% (45/111); Hit 1;
Ado_T027564	trEST_AutoFACT	similarity	.	.
Ado_T027564	uniref100	GO	.	.	text "GO:0005515|protein binding|IEA; GO:0006886|intracellular protein transport|IEA; GO:0016192|vesicle-mediated transport|IEA; GO:0030117|membrane coat|IEA; GO:0030131|clathrin adaptor complex|IEA; GO:0044431|Golgi apparatus part|IEA"
Ado_T027564	uniref100	similarity	1	150	Accession "UniRef100 C0P2J2"; Desc "Putative uncharacterized protein n=1 Tax=Zea mays RepID=C0P2J2 MAIZE"; Evalue 7e-82; Identity 85% (128/149); Hit 0;
Ado_T027567	AutoFACT	similarity	1	229	Accession "k49 f 3427811"; Desc "Unassigned protein"; Evalue ""; Identity ""; Hit ;
Ado_T027567	cog	similarity	.	.
Ado_T027567	kegg	locus	.	.	text "SORBIDRAFT 07g000099"
Ado_T027567	kegg	similarity	0	229	Accession "sbi:SORBI 07g000099"; Desc "SORBIDRAFT 07g000099 hypothetical protein"; Evalue 2e-86; Identity 65% (150/229); Hit 0;
Ado_T027567	nr	similarity	0	229	Accession "XP 004972390"; Desc "PREDICTED: ENHANCER OF AG-4 protein 2-like [Setaria italica]"; Evalue 2e-88; Identity 70% (161/229); Hit 1;
Ado_T027567	pfam	similarity	.	.
Ado_T027567	smart	similarity	.	.
Ado_T027567	trEST_AutoFACT	similarity	.	.
Ado_T027567	uniref100	similarity	0	229	Accession "UniRef100 C5YLB8"; Desc "Putative uncharacterized protein Sb07g000099 n=1 Tax=Sorghum bicolor RepID=C5YLB8 SORBI"; Evalue 6e-86; Identity 65% (150/229); Hit 0;
Ado_T027568	AutoFACT	similarity	.	.
Ado_T027568	cog	similarity	.	.
Ado_T027568	kegg	similarity	.	.
Ado_T027568	nr	similarity	.	.
Ado_T027568	pfam	similarity	.	.
Ado_T027568	smart	similarity	.	.
Ado_T027568	trEST_AutoFACT	similarity	.	.
Ado_T027568	uniref100	similarity	.	.
Ado_T027569	AutoFACT	similarity	.	.
Ado_T027569	cog	similarity	.	.
Ado_T027569	kegg	similarity	.	.
Ado_T027569	nr	similarity	.	.
Ado_T027569	pfam	similarity	.	.
Ado_T027569	smart	similarity	.	.
Ado_T027569	trEST_AutoFACT	similarity	.	.
Ado_T027569	uniref100	similarity	.	.
Ado_T027570	AutoFACT	similarity	1	118	Accession "k49 f 3427988"; Desc "PREDICTED: phosphoethanolamine N-methyltransferase 1-like [Setaria italica]"; Evalue "2e-16"; Identity "90% (38/42)"; Hit 1;
Ado_T027570	cog	similarity	.	.
Ado_T027570	kegg	locus	.	.	text "Os01g0695100"
Ado_T027570	kegg	similarity	73	118	Accession "osa:4323890"; Desc "Os01g0695100 hypothetical protein"; Evalue 3e-14; Identity 84% (38/45); Hit 0;
Ado_T027570	nr	similarity	76	118	Accession "XP 004969638"; Desc "PREDICTED: phosphoethanolamine N-methyltransferase 1-like [Setaria italica]"; Evalue 2e-16; Identity 90% (38/42); Hit 1;
Ado_T027570	pfam	similarity	.	.
Ado_T027570	smart	similarity	.	.
Ado_T027570	trEST_AutoFACT	similarity	.	.
Ado_T027570	uniref100	similarity	73	118	Accession "UniRef100 Q6QA26"; Desc "Phosphoethanolamine N-methyltransferase n=1 Tax=Oryza sativa RepID=Q6QA26 ORYSA"; Evalue 1e-13; Identity 84% (38/45); Hit 1;
Ado_T027571	AutoFACT	similarity	1	134	Accession "k49 f 3428001"; Desc "Unassigned protein"; Evalue ""; Identity ""; Hit ;
Ado_T027571	cog	similarity	.	.
Ado_T027571	kegg	locus	.	.	text "Os03g0308700"
Ado_T027571	kegg	similarity	2	129	Accession "osa:4332619"; Desc "Os03g0308700 hypothetical protein"; Evalue 2e-30; Identity 48% (68/141); Hit 0;
Ado_T027571	nr	similarity	0	108	Accession "gi|414866474|tpg|DAA45031.1|"; Desc "TPA: hypothetical protein ZEAMMB73 429522 [Zea mays]"; Evalue 3e-41; Identity 65% (71/108); Hit 0;
Ado_T027571	pfam	similarity	.	.
Ado_T027571	smart	similarity	.	.
Ado_T027571	trEST_AutoFACT	similarity	.	.
Ado_T027571	uniref100	similarity	2	112	Accession "UniRef100 F2DCM3"; Desc "Predicted protein n=1 Tax=Hordeum vulgare subsp. vulgare RepID=F2DCM3 HORVD"; Evalue 6e-26; Identity 50% (55/110); Hit 3;
Ado_T027572	AutoFACT	similarity	1	340	Accession "k49 f 3428021"; Desc "Atrophin-1 multi-domain protein"; Evalue "5e-24"; Identity "27% (72/260)"; Hit 1;
Ado_T027572	cog	similarity	.	.
Ado_T027572	kegg	locus	.	.	text "SORBIDRAFT 03g002950"
Ado_T027572	kegg	similarity	74	308	Accession "sbi:SORBI 03g002950"; Desc "SORBIDRAFT 03g002950 hypothetical protein"; Evalue 9e-32; Identity 35% (96/273); Hit 0;
Ado_T027572	nr	similarity	121	308	Accession "XP 004968518"; Desc "PREDICTED: receptor-like serine/threonine-protein kinase ALE2-like isoform X2 [Setaria italica]"; Evalue 4e-44; Identity 50% (94/187); Hit 1;
Ado_T027572	pfam2	locus	.	.	text "PAT1"
Ado_T027572	pfam2	similarity	92	303	Accession "PF09770"; Desc "pfam09770, PAT1, Topoisomerase II-associated protein PAT1"; Evalue 4e-19; Identity 24% (52/213); Hit 2;
Ado_T027572	pfam3	locus	.	.	text "DUF1421"
Ado_T027572	pfam3	similarity	90	338	Accession "PF07223"; Desc "pfam07223, DUF1421, Protein of unknown function (DUF1421)"; Evalue 1e-16; Identity 20% (53/256); Hit 3;
Ado_T027572	pfam4	locus	.	.	text "Drf FH1"
Ado_T027572	pfam4	similarity	114	282	Accession "PF06346"; Desc "pfam06346, Drf FH1, Formin Homology Region 1"; Evalue 7e-16; Identity 31% (54/171); Hit 4;
Ado_T027572	pfam	locus	.	.	text "Atrophin-1"
Ado_T027572	pfam	similarity	97	338	Accession "PF03154"; Desc "pfam03154, Atrophin-1, Atrophin-1 family"; Evalue 5e-24; Identity 27% (72/260); Hit 1;
Ado_T027572	smart	similarity	.	.
Ado_T027572	trEST_AutoFACT	similarity	.	.
Ado_T027572	uniref100	similarity	121	309	Accession "UniRef100 I1NL37"; Desc "Uncharacterized protein (Fragment) n=1 Tax=Oryza glaberrima RepID=I1NL37 ORYGL"; Evalue 2e-36; Identity 47% (90/188); Hit 0;
Ado_T027573	AutoFACT	similarity	1	254	Accession "k49 f 3428033"; Desc "Unassigned protein"; Evalue ""; Identity ""; Hit ;
Ado_T027573	cog	similarity	.	.
Ado_T027573	kegg	locus	.	.	text "SORBIDRAFT 02g010860"
Ado_T027573	kegg	similarity	21	139	Accession "sbi:SORBI 02g010860"; Desc "SORBIDRAFT 02g010860 hypothetical protein"; Evalue 7e-57; Identity 83% (98/118); Hit 0;
Ado_T027573	nr	similarity	21	141	Accession "XP 004956120"; Desc "PREDICTED: atherin-like [Setaria italica]"; Evalue 1e-66; Identity 90% (108/120); Hit 1;
Ado_T027573	pfam	similarity	.	.
Ado_T027573	smart	similarity	.	.
Ado_T027573	trEST_AutoFACT	similarity	.	.
Ado_T027573	uniref100	similarity	21	140	Accession "UniRef100 C0HHH1"; Desc "Putative uncharacterized protein n=1 Tax=Zea mays RepID=C0HHH1 MAIZE"; Evalue 1e-58; Identity 84% (100/119); Hit 0;
Ado_T027574	AutoFACT	similarity	1	157	Accession "k49 f 3428072"; Desc "Unassigned protein"; Evalue "9e-36"; Identity "80% (56/70)"; Hit 0;
Ado_T027574	cog	similarity	.	.
Ado_T027574	kegg	locus	.	.	text "Os07g0614300"
Ado_T027574	kegg	similarity	87	157	Accession "osa:4343892"; Desc "Os07g0614300 hypothetical protein"; Evalue 8e-35; Identity 80% (56/70); Hit 0;
Ado_T027574	nr	similarity	87	157	Accession "BAC80088"; Desc "unknown protein [Oryza sativa Japonica Group]"; Evalue 9e-36; Identity 80% (56/70); Hit 0;
Ado_T027574	pfam	similarity	.	.
Ado_T027574	smart	similarity	.	.
Ado_T027574	trEST_AutoFACT	similarity	.	.
Ado_T027574	uniref100	similarity	87	157	Accession "UniRef100 I1QC53"; Desc "Uncharacterized protein n=1 Tax=Oryza glaberrima RepID=I1QC53 ORYGL"; Evalue 9e-33; Identity 80% (56/70); Hit 0;
Ado_T027575	AutoFACT	similarity	1	591	Accession "k49 f 3428108"; Desc "Unassigned protein"; Evalue ""; Identity ""; Hit ;
Ado_T027575	cog	similarity	.	.
Ado_T027575	kegg	locus	.	.	text "Os11g0429100"
Ado_T027575	kegg	similarity	0	526	Accession "osa:4350389"; Desc "Os11g0429100 hypothetical protein"; Evalue 0.0; Identity 59% (315/526); Hit 0;
Ado_T027575	nr	similarity	0	526	Accession "NP 001067785"; Desc "Os11g0429100 [Oryza sativa Japonica Group] >gi|62734518|gb|AAX96627.1| NB-ARC domain, putative [Oryza sativa Japonica Group] >gi|77550461|gb|ABA93258.1| NB-ARC domain containing protein [Oryza sativa Japonica Group] >gi|113645007|dbj|BAF28148.1| Os11g0429100 [Oryza sativa Japonica Group]"; Evalue 0.0; Identity 59% (315/526); Hit 0;
Ado_T027575	pfam	similarity	.	.
Ado_T027575	smart	similarity	.	.
Ado_T027575	trEST_AutoFACT	similarity	.	.
Ado_T027575	uniref100	similarity	0	526	Accession "UniRef100 Q53MV4"; Desc "NB-ARC domain containing protein n=1 Tax=Oryza sativa Japonica Group RepID=Q53MV4 ORYSJ"; Evalue 0.0; Identity 59% (315/526); Hit 1;
Ado_T027576	AutoFACT	similarity	.	.
Ado_T027576	cog	similarity	.	.
Ado_T027576	kegg	similarity	.	.
Ado_T027576	nr	similarity	.	.
Ado_T027576	pfam	similarity	.	.
Ado_T027576	smart	similarity	.	.
Ado_T027576	trEST_AutoFACT	similarity	.	.
Ado_T027576	uniref100	similarity	.	.
Ado_T027578	AutoFACT	similarity	1	299	Accession "k49 f 3428262"; Desc "Unassigned protein"; Evalue ""; Identity ""; Hit ;
Ado_T027578	cog	similarity	.	.
Ado_T027578	kegg	locus	.	.	text "SORBIDRAFT 04g005490"
Ado_T027578	kegg	similarity	101	197	Accession "sbi:SORBI 04g005490"; Desc "SORBIDRAFT 04g005490 hypothetical protein"; Evalue 4e-20; Identity 56% (56/100); Hit 0;
Ado_T027578	nr	similarity	109	200	Accession "XP 004969998"; Desc "PREDICTED: uncharacterized protein LOC101756372 [Setaria italica]"; Evalue 3e-26; Identity 63% (58/91); Hit 1;
Ado_T027578	pfam	similarity	.	.
Ado_T027578	smart	similarity	.	.
Ado_T027578	trEST_AutoFACT	similarity	.	.
Ado_T027578	uniref100	similarity	101	197	Accession "UniRef100 C5XWV5"; Desc "Putative uncharacterized protein Sb04g005490 n=1 Tax=Sorghum bicolor RepID=C5XWV5 SORBI"; Evalue 1e-19; Identity 56% (56/100); Hit 0;
Ado_T027579	AutoFACT	GO	.	.	text "GO:0008289|lipid binding|IEA"
Ado_T027579	AutoFACT	similarity	1	176	Accession "k49 f 3428267"; Desc "Lipid binding protein n=1 Tax=Zea mays RepID=B6TNT1 MAIZE"; Evalue "2e-61"; Identity "91% (103/113)"; Hit 3;
Ado_T027579	cog	similarity	.	.
Ado_T027579	kegg	similarity	62	175	Accession "zma:100283980"; Desc "lipid binding protein"; Evalue 5e-62; Identity 91% (103/113); Hit 2;
Ado_T027579	nr	similarity	41	175	Accession "XP 004965322"; Desc "PREDICTED: putative BPI/LBP family protein At1g04970-like [Setaria italica]"; Evalue 1e-69; Identity 86% (118/137); Hit 0;
Ado_T027579	pfam	locus	.	.	text "LBP BPI CETP C"
Ado_T027579	pfam	similarity	67	170	Accession "PF02886"; Desc "pfam02886, LBP BPI CETP C, LBP / BPI / CETP family, C-terminal domain"; Evalue 1e-14; Identity 30% (31/103); Hit 1;
Ado_T027579	smart	locus	.	.	text "BPI2"
Ado_T027579	smart	similarity	80	170	Accession "00329"; Desc "smart00329, BPI2, BPI/LBP/CETP C-terminal domain"; Evalue 1e-12; Identity 24% (22/90); Hit 1;
Ado_T027579	trEST_AutoFACT	similarity	.	.
Ado_T027579	uniref100	GO	.	.	text "GO:0008289|lipid binding|IEA"
Ado_T027579	uniref100	similarity	62	175	Accession "UniRef100 B6TNT1"; Desc "Lipid binding protein n=1 Tax=Zea mays RepID=B6TNT1 MAIZE"; Evalue 2e-61; Identity 91% (103/113); Hit 3;
Ado_T027580	AutoFACT	similarity	.	.
Ado_T027580	cog	similarity	.	.
Ado_T027580	kegg	similarity	.	.
Ado_T027580	nr	similarity	.	.
Ado_T027580	pfam	similarity	.	.
Ado_T027580	smart	similarity	.	.
Ado_T027580	trEST_AutoFACT	similarity	.	.
Ado_T027580	uniref100	similarity	.	.
Ado_T027577	AutoFACT	similarity	1	319	Accession "Contig10028"; Desc "Unassigned protein"; Evalue ""; Identity ""; Hit ;
Ado_T027577	cog	similarity	.	.
Ado_T027577	kegg	locus	.	.	text "SORBIDRAFT 01g029120"
Ado_T027577	kegg	similarity	50	157	Accession "sbi:SORBI 01g029120"; Desc "SORBIDRAFT 01g029120 hypothetical protein"; Evalue 5e-44; Identity 72% (86/119); Hit 0;
Ado_T027577	nr	similarity	50	157	Accession "XP 004983666"; Desc "PREDICTED: mucin-19-like isoform X1 [Setaria italica]"; Evalue 2e-49; Identity 74% (87/117); Hit 1;
Ado_T027577	pfam	similarity	.	.
Ado_T027577	smart	similarity	.	.
Ado_T027577	trEST_AutoFACT	similarity	.	.
Ado_T027577	uniref100	GO	.	.	text "GO:0003723|RNA binding|IEA"
Ado_T027577	uniref100	similarity	50	157	Accession "UniRef100 C5WSD1"; Desc "Putative uncharacterized protein Sb01g029120 n=1 Tax=Sorghum bicolor RepID=C5WSD1 SORBI"; Evalue 1e-43; Identity 72% (86/119); Hit 0;
Ado_T027582	AutoFACT	similarity	1	148	Accession "k49 f 3428317"; Desc "Unassigned protein"; Evalue ""; Identity ""; Hit ;
Ado_T027582	cog	similarity	.	.
Ado_T027582	kegg	locus	.	.	text "SORBIDRAFT 01g041840"
Ado_T027582	kegg	similarity	46	148	Accession "sbi:SORBI 01g041840"; Desc "SORBIDRAFT 01g041840 hypothetical protein"; Evalue 4e-44; Identity 73% (75/102); Hit 0;
Ado_T027582	nr	similarity	46	148	Accession "XP 004985096"; Desc "PREDICTED: uncharacterized protein LOC101767050 [Setaria italica]"; Evalue 4e-45; Identity 74% (76/102); Hit 3;
Ado_T027582	pfam	similarity	.	.
Ado_T027582	smart	similarity	.	.
Ado_T027582	trEST_AutoFACT	similarity	.	.
Ado_T027582	uniref100	similarity	46	148	Accession "UniRef100 C5WRP2"; Desc "Putative uncharacterized protein Sb01g041840 n=1 Tax=Sorghum bicolor RepID=C5WRP2 SORBI"; Evalue 1e-43; Identity 73% (75/102); Hit 0;
Ado_T027583	AutoFACT	similarity	.	.
Ado_T027583	cog	similarity	.	.
Ado_T027583	kegg	similarity	.	.
Ado_T027583	nr	similarity	.	.
Ado_T027583	pfam	similarity	.	.
Ado_T027583	smart	similarity	.	.
Ado_T027583	trEST_AutoFACT	similarity	.	.
Ado_T027583	uniref100	similarity	.	.
Ado_T027584	AutoFACT	similarity	1	311	Accession "k49 f 3428340"; Desc "PREDICTED: putative disease resistance protein RGA3-like [Brachypodium distachyon]"; Evalue "1e-144"; Identity "69% (219/314)"; Hit 1;
Ado_T027584	cog	similarity	.	.
Ado_T027584	kegg	locus	.	.	text "Os08g0296600"
Ado_T027584	kegg	similarity	1	266	Accession "osa:4345201"; Desc "Os08g0296600 hypothetical protein"; Evalue 5e-73; Identity 53% (143/269); Hit 0;
Ado_T027584	nr	similarity	1	310	Accession "XP 003571380"; Desc "PREDICTED: putative disease resistance protein RGA3-like [Brachypodium distachyon]"; Evalue 1e-144; Identity 69% (219/314); Hit 1;
Ado_T027584	pfam	locus	.	.	text "NB-ARC"
Ado_T027584	pfam	similarity	1	149	Accession "PF00931"; Desc "pfam00931, NB-ARC, NB-ARC domain"; Evalue 5e-33; Identity 39% (59/150); Hit 1;
Ado_T027584	smart	similarity	.	.
Ado_T027584	trEST_AutoFACT	similarity	.	.
Ado_T027584	uniref100	similarity	1	266	Accession "UniRef100 C8TFE5"; Desc "Bacterial blight-resistance protein Xa1-like n=1 Tax=Oryza sativa Indica Group RepID=C8TFE5 ORYSI"; Evalue 1e-72; Identity 53% (143/269); Hit 3;
Ado_T027585	AutoFACT	similarity	1	210	Accession "k49 f 3428342"; Desc "DUF1138 domain containing protein"; Evalue "3e-27"; Identity "87% (36/41)"; Hit 1;
Ado_T027585	cog	similarity	.	.
Ado_T027585	kegg	locus	.	.	text "SORBIDRAFT 10g001240"
Ado_T027585	kegg	similarity	79	125	Accession "sbi:SORBI 10g001240"; Desc "SORBIDRAFT 10g001240 hypothetical protein"; Evalue 1e-26; Identity 95% (44/46); Hit 0;
Ado_T027585	nr	similarity	79	125	Accession "XP 002436372"; Desc "hypothetical protein SORBIDRAFT 10g001240 [Sorghum bicolor] >gi|241914595|gb|EER87739.1| hypothetical protein SORBIDRAFT 10g001240 [Sorghum bicolor]"; Evalue 2e-27; Identity 95% (44/46); Hit 0;
Ado_T027585	pfam	locus	.	.	text "DUF1138"
Ado_T027585	pfam	similarity	81	122	Accession "PF06592"; Desc "pfam06592, DUF1138, Protein of unknown function (DUF1138)"; Evalue 3e-27; Identity 87% (36/41); Hit 1;
Ado_T027585	smart	similarity	.	.
Ado_T027585	trEST_AutoFACT	similarity	.	.
Ado_T027585	uniref100	similarity	79	124	Accession "UniRef100 Q9LWS6"; Desc "Os06g0115100 protein n=2 Tax=Oryza sativa RepID=Q9LWS6 ORYSJ"; Evalue 5e-26; Identity 97% (44/45); Hit 2;
Ado_T027586	AutoFACT	similarity	1	269	Accession "k49 f 3428346"; Desc "PfkB domain containing protein"; Evalue "2e-13"; Identity "27% (37/133)"; Hit 1;
Ado_T027586	cog	similarity	.	.
Ado_T027586	kegg	locus	.	.	text "SORBIDRAFT 07g023500"
Ado_T027586	kegg	similarity	0	167	Accession "sbi:SORBI 07g023500"; Desc "SORBIDRAFT 07g023500 hypothetical protein"; Evalue 6e-78; Identity 74% (125/167); Hit 0;
Ado_T027586	nr	similarity	0	154	Accession "XP 004977528"; Desc "PREDICTED: probable fructokinase-4-like isoform X2 [Setaria italica]"; Evalue 8e-77; Identity 77% (119/154); Hit 3;
Ado_T027586	pfam	locus	.	.	text "PfkB"
Ado_T027586	pfam	similarity	13	146	Accession "PF00294"; Desc "pfam00294, PfkB, pfkB family carbohydrate kinase"; Evalue 2e-13; Identity 27% (37/133); Hit 1;
Ado_T027586	smart	similarity	.	.
Ado_T027586	trEST_AutoFACT	similarity	.	.
Ado_T027586	uniref100	similarity	0	152	Accession "UniRef100 Q6Z1P3"; Desc "Os08g0566400 protein n=3 Tax=Oryza sativa RepID=Q6Z1P3 ORYSJ"; Evalue 1e-73; Identity 77% (118/152); Hit 2;
Ado_T027581	AutoFACT	similarity	1	287	Accession "Contig10029"; Desc "Unassigned protein"; Evalue ""; Identity ""; Hit ;
Ado_T027581	cog	similarity	.	.
Ado_T027581	kegg	locus	.	.	text "Os04g0573000"
Ado_T027581	kegg	similarity	1	110	Accession "osa:4336724"; Desc "Os04g0573000 hypothetical protein"; Evalue 1e-68; Identity 91% (101/110); Hit 0;
Ado_T027581	nr	similarity	1	110	Accession "CAD41659"; Desc "OSJNBa0019K04.6 [Oryza sativa Japonica Group] >gi|125591348|gb|EAZ31698.1| hypothetical protein OsJ 15847 [Oryza sativa Japonica Group]"; Evalue 2e-69; Identity 91% (101/110); Hit 0;
Ado_T027581	pfam	similarity	.	.
Ado_T027581	smart	similarity	.	.
Ado_T027581	trEST_AutoFACT	similarity	.	.
Ado_T027581	uniref100	similarity	1	110	Accession "UniRef100 B8AT51"; Desc "SPX domain-containing membrane protein OsI 17046 n=2 Tax=Oryza sativa RepID=SPXM2 ORYSI"; Evalue 4e-68; Identity 91% (101/110); Hit 2;
Ado_T027589	AutoFACT	EC	.	.	text "2.7.1.25"
Ado_T027589	AutoFACT	function	.	.	text "Inorganic ion transport and metabolism"
Ado_T027589	AutoFACT	pathway	.	.	text " Purine metabolism Selenoamino acid metabolism Sulfur metabolism"
Ado_T027589	AutoFACT	similarity	1	450	Accession "k49 f 3428415"; Desc "adenylyl-sulfate kinase isoform 1 [Zea mays] >gi|194697714|gb|ACF82941.1| unknown [Zea mays] >gi|223946167|gb|ACN27167.1| unknown [Zea mays] >gi|223950355|gb|ACN29261.1| unknown [Zea mays] >gi|238005762|gb|ACR33916.1| unknown [Zea mays] >gi|414590604|tpg|DAA41175.1| TPA: adenylyl-sulfate kinase isoform 1 [Zea mays] >gi|414590605|tpg|DAA41176.1| TPA: adenylyl-sulfa…
Ado_T027589	cog	function	.	.	text "Inorganic ion transport and metabolism"
Ado_T027589	cog	similarity	401	450	Accession "VC2558"; Desc "[P] COG0529 Adenylylsulfate kinase and related kinases"; Evalue 1e-11; Identity 59% (29/49); Hit 1;
Ado_T027589	kegg	EC	.	.	text "2.7.1.25"
Ado_T027589	kegg	pathway	.	.	text " Purine metabolism Selenoamino acid metabolism Sulfur metabolism"
Ado_T027589	kegg	similarity	82	146	Accession "rcu:RCOM 1121520"; Desc "adenylsulfate kinase, putative (EC:1.3.1.74) K00860 adenylylsulfate kinase [EC:2.7.1.25]"; Evalue 4e-20; Identity 63% (44/69); Hit 4;
Ado_T027589	nr	similarity	82	132	Accession "NP 001136943"; Desc "adenylyl-sulfate kinase isoform 1 [Zea mays] >gi|194697714|gb|ACF82941.1| unknown [Zea mays] >gi|223946167|gb|ACN27167.1| unknown [Zea mays] >gi|223950355|gb|ACN29261.1| unknown [Zea mays] >gi|238005762|gb|ACR33916.1| unknown [Zea mays] >gi|414590604|tpg|DAA41175.1| TPA: adenylyl-sulfate kinase isoform 1 [Zea mays] >gi|414590605|tpg|DAA41176.1| TPA: adenylyl-sulfat…
Ado_T027589	pfam	locus	.	.	text "APS kinase"
Ado_T027589	pfam	similarity	400	450	Accession "PF01583"; Desc "pfam01583, APS kinase, Adenylylsulphate kinase"; Evalue 2e-19; Identity 66% (33/50); Hit 1;
Ado_T027589	smart	similarity	.	.
Ado_T027589	trEST_AutoFACT	similarity	.	.
Ado_T027589	uniref100	GO	.	.	text "GO:0000103|sulfate assimilation|IEA; GO:0000166|nucleotide binding|IEA; GO:0004020|adenylylsulfate kinase activity|IEA; GO:0005524|ATP binding|IEA; GO:0016301|kinase activity|IEA; GO:0016740|transferase activity|IEA; GO:0016772|transferase activity, transferring phosphorus-containing groups|IEA"
Ado_T027589	uniref100	similarity	82	132	Accession "UniRef100 C0HF33"; Desc "Adenylyl-sulfate kinase n=1 Tax=Zea mays RepID=C0HF33 MAIZE"; Evalue 6e-23; Identity 92% (46/50); Hit 1;
Ado_T027590	AutoFACT	similarity	1	184	Accession "k49 f 3428419"; Desc "Unassigned protein"; Evalue ""; Identity ""; Hit ;
Ado_T027590	cog	similarity	.	.
Ado_T027590	kegg	locus	.	.	text "SORBIDRAFT 01g029490"
Ado_T027590	kegg	similarity	0	51	Accession "sbi:SORBI 01g029490"; Desc "SORBIDRAFT 01g029490 hypothetical protein"; Evalue 2e-17; Identity 68% (45/66); Hit 0;
Ado_T027590	nr	similarity	0	51	Accession "XP 004983707"; Desc "PREDICTED: uncharacterized protein LOC101767184 [Setaria italica]"; Evalue 4e-21; Identity 87% (47/54); Hit 1;
Ado_T027590	pfam	similarity	.	.
Ado_T027590	smart	similarity	.	.
Ado_T027590	trEST_AutoFACT	similarity	.	.
Ado_T027590	uniref100	similarity	0	51	Accession "UniRef100 F2EHZ2"; Desc "Predicted protein n=1 Tax=Hordeum vulgare subsp. vulgare RepID=F2EHZ2 HORVD"; Evalue 1e-14; Identity 73% (42/57); Hit 4;
Ado_T027591	AutoFACT	similarity	1	84	Accession "k49 f 3428450"; Desc "Unassigned protein"; Evalue "2e-13"; Identity "97% (33/34)"; Hit 0;
Ado_T027591	cog	similarity	.	.
Ado_T027591	kegg	locus	.	.	text "Os03g0180000"
Ado_T027591	kegg	similarity	50	84	Accession "osa:4331825"; Desc "Os03g0180000 hypothetical protein K13754 solute carrier family 24 (sodium/potassium/calcium exchanger), member 6"; Evalue 3e-12; Identity 97% (33/34); Hit 0;
Ado_T027591	nr	similarity	50	84	Accession "EAY88779"; Desc "hypothetical protein OsI 10255 [Oryza sativa Indica Group]"; Evalue 2e-13; Identity 97% (33/34); Hit 0;
Ado_T027591	pfam	similarity	.	.
Ado_T027591	smart	similarity	.	.
Ado_T027591	trEST_AutoFACT	similarity	.	.
Ado_T027591	uniref100	similarity	50	84	Accession "UniRef100 A2XD69"; Desc "Putative uncharacterized protein n=1 Tax=Oryza sativa Indica Group RepID=A2XD69 ORYSI"; Evalue 6e-12; Identity 97% (33/34); Hit 0;
Ado_T027592	AutoFACT	similarity	.	.
Ado_T027592	cog	similarity	.	.
Ado_T027592	kegg	similarity	.	.
Ado_T027592	nr	similarity	.	.
Ado_T027592	pfam	similarity	.	.
Ado_T027592	smart	similarity	.	.
Ado_T027592	trEST_AutoFACT	similarity	.	.
Ado_T027592	uniref100	similarity	.	.
Ado_T027588	AutoFACT	similarity	.	.
Ado_T027588	cog	similarity	.	.
Ado_T027588	kegg	similarity	.	.
Ado_T027588	nr	similarity	.	.
Ado_T027588	pfam	similarity	.	.
Ado_T027588	smart	similarity	.	.
Ado_T027588	trEST_AutoFACT	similarity	.	.
Ado_T027588	uniref100	similarity	.	.
Ado_T027593	AutoFACT	similarity	1	439	Accession "k49 f 3428509"; Desc "Unassigned protein"; Evalue "1e-126"; Identity "74% (193/260)"; Hit 0;
Ado_T027593	cog	similarity	.	.
Ado_T027593	kegg	similarity	179	438	Accession "zma:100192889"; Desc "hypothetical protein LOC100192889"; Evalue 1e-125; Identity 74% (193/260); Hit 0;
Ado_T027593	nr	similarity	179	438	Accession "NP 001131549"; Desc "hypothetical protein [Zea mays] >gi|194691822|gb|ACF79995.1| unknown [Zea mays] >gi|414875559|tpg|DAA52690.1| TPA: hypothetical protein ZEAMMB73 376238 [Zea mays]"; Evalue 1e-126; Identity 74% (193/260); Hit 0;
Ado_T027593	pfam	similarity	.	.
Ado_T027593	smart	similarity	.	.
Ado_T027593	trEST_AutoFACT	similarity	.	.
Ado_T027593	uniref100	similarity	179	438	Accession "UniRef100 B4FD02"; Desc "Putative uncharacterized protein n=1 Tax=Zea mays RepID=B4FD02 MAIZE"; Evalue 1e-124; Identity 74% (193/260); Hit 0;
Ado_T027594	AutoFACT	similarity	1	209	Accession "k49 f 3428525"; Desc "Nop14 multi-domain protein"; Evalue "7e-12"; Identity "35% (25/70)"; Hit 1;
Ado_T027594	cog	similarity	.	.
Ado_T027594	kegg	locus	.	.	text "SORBIDRAFT 04g028500"
Ado_T027594	kegg	similarity	128	208	Accession "sbi:SORBI 04g028500"; Desc "SORBIDRAFT 04g028500 hypothetical protein"; Evalue 5e-33; Identity 83% (67/80); Hit 0;
Ado_T027594	nr	similarity	128	208	Accession "XP 004953907"; Desc "PREDICTED: DEAD-box ATP-dependent RNA helicase ISE2, chloroplastic-like [Setaria italica]"; Evalue 2e-34; Identity 85% (68/80); Hit 1;
Ado_T027594	pfam2	locus	.	.	text "FYDLN acid"
Ado_T027594	pfam2	similarity	49	115	Accession "PF09538"; Desc "pfam09538, FYDLN acid, Protein of unknown function (FYDLN acid)"; Evalue 2e-11; Identity 27% (18/66); Hit 2;
Ado_T027594	pfam	locus	.	.	text "Nop14"
Ado_T027594	pfam	similarity	58	128	Accession "PF04147"; Desc "pfam04147, Nop14, Nop14-like family"; Evalue 7e-12; Identity 35% (25/70); Hit 1;
Ado_T027594	smart	similarity	.	.
Ado_T027594	trEST_AutoFACT	similarity	.	.
Ado_T027594	uniref100	similarity	128	208	Accession "UniRef100 Q6Z5P0"; Desc "Os02g0739000 protein n=1 Tax=Oryza sativa Japonica Group RepID=Q6Z5P0 ORYSJ"; Evalue 6e-32; Identity 82% (66/80); Hit 4;
Ado_T027595	AutoFACT	similarity	.	.
Ado_T027595	cog	similarity	.	.
Ado_T027595	kegg	similarity	.	.
Ado_T027595	nr	similarity	.	.
Ado_T027595	pfam	similarity	.	.
Ado_T027595	smart	similarity	.	.
Ado_T027595	trEST_AutoFACT	similarity	.	.
Ado_T027595	uniref100	similarity	.	.
Ado_T027596	AutoFACT	similarity	1	128	Accession "k49 f 3428554"; Desc "transposon protein CACTA, En/Spm sub-class, mRNA [Zea mays]"; Evalue "2e-14"; Identity "97% (33/34)"; Hit 2;
Ado_T027596	cog	similarity	.	.
Ado_T027596	kegg	similarity	94	128	Accession "zma:100281603"; Desc "transposon protein CACTA, En/Spm sub-class"; Evalue 2e-13; Identity 97% (33/34); Hit 1;
Ado_T027596	nr	similarity	94	128	Accession "AFW78395"; Desc "transposon protein CACTA, En/Spm sub-class, mRNA [Zea mays]"; Evalue 2e-14; Identity 97% (33/34); Hit 2;
Ado_T027596	pfam	similarity	.	.
Ado_T027596	smart	similarity	.	.
Ado_T027596	trEST_AutoFACT	similarity	.	.
Ado_T027596	uniref100	similarity	94	128	Accession "UniRef100 B6SWV7"; Desc "Transposon protein CACTA, En/Spm sub-class n=1 Tax=Zea mays RepID=B6SWV7 MAIZE"; Evalue 5e-13; Identity 97% (33/34); Hit 2;
Ado_T027597	AutoFACT	function	.	.	text "Signal transduction mechanisms"
Ado_T027597	AutoFACT	similarity	1	204	Accession "k49 f 3428599"; Desc "PREDICTED: phosphoinositide phosphatase SAC2-like [Setaria italica]"; Evalue "1e-115"; Identity "83% (170/204)"; Hit 4;
Ado_T027597	cog	function	.	.	text "Signal transduction mechanisms"
Ado_T027597	cog	similarity	79	204	Accession "YNL325c"; Desc "[T] COG5329 Phosphoinositide polyphosphatase (Sac family)"; Evalue 2e-24; Identity 41% (52/126); Hit 1;
Ado_T027597	kegg	locus	.	.	text "SORBIDRAFT 10g006340"
Ado_T027597	kegg	similarity	0	204	Accession "sbi:SORBI 10g006340"; Desc "SORBIDRAFT 10g006340 hypothetical protein"; Evalue 1e-118; Identity 84% (172/204); Hit 0;
Ado_T027597	nr	similarity	0	204	Accession "XP 004964613"; Desc "PREDICTED: phosphoinositide phosphatase SAC2-like [Setaria italica]"; Evalue 1e-115; Identity 83% (170/204); Hit 4;
Ado_T027597	pfam	locus	.	.	text "Syja N"
Ado_T027597	pfam	similarity	107	203	Accession "PF02383"; Desc "pfam02383, Syja N, SacI homology domain"; Evalue 8e-31; Identity 35% (34/97); Hit 1;
Ado_T027597	smart	similarity	.	.
Ado_T027597	trEST_AutoFACT	similarity	.	.
Ado_T027597	uniref100	similarity	0	204	Accession "UniRef100 Q69YB0"; Desc "Os06g0195600 protein n=3 Tax=Oryza sativa RepID=Q69YB0 ORYSJ"; Evalue 1e-108; Identity 81% (167/205); Hit 3;
Ado_T027599	AutoFACT	similarity	.	.
Ado_T027599	cog	similarity	.	.
Ado_T027599	kegg	similarity	.	.
Ado_T027599	nr	similarity	.	.
Ado_T027599	pfam	similarity	.	.
Ado_T027599	smart	similarity	.	.
Ado_T027599	trEST_AutoFACT	similarity	.	.
Ado_T027599	uniref100	similarity	.	.
Ado_T027600	AutoFACT	similarity	1	132	Accession "k49 f 3428640"; Desc "Unassigned protein"; Evalue ""; Identity ""; Hit ;
Ado_T027600	cog	similarity	.	.
Ado_T027600	kegg	locus	.	.	text "SORBIDRAFT 06g032130"
Ado_T027600	kegg	similarity	1	92	Accession "sbi:SORBI 06g032130"; Desc "SORBIDRAFT 06g032130 hypothetical protein"; Evalue 2e-51; Identity 85% (79/92); Hit 0;
Ado_T027600	nr	similarity	1	92	Accession "XP 002447288"; Desc "hypothetical protein SORBIDRAFT 06g032130 [Sorghum bicolor] >gi|241938471|gb|EES11616.1| hypothetical protein SORBIDRAFT 06g032130 [Sorghum bicolor]"; Evalue 3e-52; Identity 85% (79/92); Hit 0;
Ado_T027600	pfam	similarity	.	.
Ado_T027600	smart	similarity	.	.
Ado_T027600	trEST_AutoFACT	similarity	.	.
Ado_T027600	uniref100	similarity	1	92	Accession "UniRef100 G9C393"; Desc "Putative regulatory protein RecX family protein n=1 Tax=Oryza minuta RepID=G9C393 9ORYZ"; Evalue 1e-46; Identity 84% (78/92); Hit 2;
Ado_T027601	AutoFACT	similarity	1	194	Accession "k49 f 3428651"; Desc "Putative LRR receptor-like serine/threonine-protein kinase [Aegilops tauschii]"; Evalue "1e-116"; Identity "86% (167/194)"; Hit 2;
Ado_T027601	cog	similarity	57	187	Accession "MT0017 1"; Desc "[RTKL] COG0515 Serine/threonine protein kinase"; Evalue 8e-20; Identity 37% (50/132); Hit 1;
Ado_T027601	kegg	locus	.	.	text "Os02g0151100"
Ado_T027601	kegg	similarity	0	194	Accession "osa:4328315"; Desc "Os02g0151100 hypothetical protein"; Evalue 5e-95; Identity 77% (152/196); Hit 0;
Ado_T027601	nr	similarity	0	194	Accession "EMT25723"; Desc "Putative LRR receptor-like serine/threonine-protein kinase [Aegilops tauschii]"; Evalue 1e-116; Identity 86% (167/194); Hit 2;
Ado_T027601	pfam2	locus	.	.	text "Pkinase Tyr"
Ado_T027601	pfam2	similarity	60	193	Accession "PF07714"; Desc "pfam07714, Pkinase Tyr, Protein tyrosine kinase"; Evalue 8e-33; Identity 36% (51/139); Hit 2;
Ado_T027601	pfam	locus	.	.	text "Pkinase"
Ado_T027601	pfam	similarity	57	193	Accession "PF00069"; Desc "pfam00069, Pkinase, Protein kinase domain"; Evalue 9e-37; Identity 43% (59/137); Hit 1;
Ado_T027601	smart2	locus	.	.	text "STYKc"
Ado_T027601	smart2	similarity	61	187	Accession "00221"; Desc "smart00221, STYKc, Protein kinase unclassified specificity"; Evalue 1e-37; Identity 38% (49/126); Hit 2;
Ado_T027601	smart3	locus	.	.	text "S TKc"
Ado_T027601	smart3	similarity	57	193	Accession "00220"; Desc "smart00220, S TKc, Serine/Threonine protein kinases, catalytic domain"; Evalue 1e-35; Identity 35% (48/136); Hit 3;
Ado_T027601	smart	locus	.	.	text "TyrKc"
Ado_T027601	smart	similarity	61	187	Accession "00219"; Desc "smart00219, TyrKc, Tyrosine kinase, catalytic domain"; Evalue 3e-38; Identity 37% (47/126); Hit 1;
Ado_T027601	trEST_AutoFACT	similarity	.	.
Ado_T027601	uniref100	similarity	0	194	Accession "UniRef100 Q67UW6"; Desc "Putative light repressible receptor protein kinase n=1 Tax=Oryza sativa Japonica Group RepID=Q67UW6 ORYSJ"; Evalue 1e-110; Identity 86% (169/196); Hit 1;
Ado_T027602	AutoFACT	similarity	.	.
Ado_T027602	cog	similarity	.	.
Ado_T027602	kegg	similarity	.	.
Ado_T027602	nr	similarity	.	.
Ado_T027602	pfam	similarity	.	.
Ado_T027602	smart	similarity	.	.
Ado_T027602	trEST_AutoFACT	similarity	.	.
Ado_T027602	uniref100	similarity	.	.
Ado_T027598	AutoFACT	GO	.	.	text "GO:0005509|calcium ion binding|IEA"
Ado_T027598	AutoFACT	similarity	1	486	Accession "Contig10032"; Desc "Discordia 1 n=1 Tax=Zea mays RepID=B7UBT1 MAIZE"; Evalue "1e-34"; Identity "78% (67/85)"; Hit 1;
Ado_T027598	cog	similarity	.	.
Ado_T027598	kegg	locus	.	.	text "phosphatase subunit g4-1"
Ado_T027598	kegg	similarity	129	213	Accession "zma:100282304"; Desc "phosphatase subunit g4-1 K11583 protein phosphatase 2 (formerly 2A), regulatory subunit B''"; Evalue 3e-35; Identity 78% (67/85); Hit 1;
Ado_T027598	nr	similarity	129	213	Accession "AFW82626"; Desc "alternative discordia1 [Zea mays]"; Evalue 6e-37; Identity 78% (67/85); Hit 2;
Ado_T027598	pfam	similarity	.	.
Ado_T027598	smart	similarity	.	.
Ado_T027598	trEST_AutoFACT	similarity	.	.
Ado_T027598	uniref100	GO	.	.	text "GO:0005509|calcium ion binding|IEA"
Ado_T027598	uniref100	similarity	129	213	Accession "UniRef100 B7UBT1"; Desc "Discordia 1 n=1 Tax=Zea mays RepID=B7UBT1 MAIZE"; Evalue 1e-34; Identity 78% (67/85); Hit 1;
Ado_T027603	AutoFACT	similarity	.	.
Ado_T027603	cog	similarity	.	.
Ado_T027603	kegg	similarity	.	.
Ado_T027603	nr	similarity	.	.
Ado_T027603	pfam	similarity	.	.
Ado_T027603	smart	similarity	.	.
Ado_T027603	trEST_AutoFACT	similarity	.	.
Ado_T027603	uniref100	similarity	.	.
Ado_T027604	AutoFACT	similarity	1	1564	Accession "k49 f 3428837"; Desc "retrotransposon protein, putative, unclassified [Oryza sativa Japonica Group]"; Evalue "0.0"; Identity "54% (387/705)"; Hit 1;
Ado_T027604	cog	function	.	.	text "Replication, recombination and repair"
Ado_T027604	cog	similarity	586	1269	Accession "SPAC167.08"; Desc "[L] COG2801 Transposase and inactivated derivatives"; Evalue 1e-114; Identity 34% (246/709); Hit 1;
Ado_T027604	kegg	locus	.	.	text "Os11g0677100"
Ado_T027604	kegg	similarity	605	1309	Accession "osa:4351112"; Desc "Os11g0677100 hypothetical protein"; Evalue 0.0; Identity 58% (411/705); Hit 0;
Ado_T027604	nr	similarity	605	1309	Accession "AAP54937"; Desc "retrotransposon protein, putative, unclassified [Oryza sativa Japonica Group]"; Evalue 0.0; Identity 54% (387/705); Hit 1;
Ado_T027604	pfam2	locus	.	.	text "rve"
Ado_T027604	pfam2	similarity	1113	1226	Accession "PF00665"; Desc "pfam00665, rve, Integrase core domain"; Evalue 3e-14; Identity 27% (31/113); Hit 2;
Ado_T027604	pfam	locus	.	.	text "RVT 1"
Ado_T027604	pfam	similarity	604	764	Accession "PF00078"; Desc "pfam00078, RVT 1, Reverse transcriptase (RNA-dependent DNA polymerase)"; Evalue 4e-31; Identity 27% (53/194); Hit 1;
Ado_T027604	smart	similarity	.	.
Ado_T027604	trEST_AutoFACT	similarity	.	.
Ado_T027604	uniref100	similarity	605	1309	Accession "UniRef100 Q7XCD6"; Desc "Retrotransposon protein, putative, unclassified n=1 Tax=Oryza sativa Japonica Group RepID=Q7XCD6 ORYSJ"; Evalue 0.0; Identity 54% (387/705); Hit 1;
Ado_T027605	AutoFACT	similarity	1	414	Accession "Contig10034"; Desc "Unassigned protein"; Evalue ""; Identity ""; Hit ;
Ado_T027605	cog	similarity	.	.
Ado_T027605	kegg	similarity	3	197	Accession "rcu:RCOM 1446130"; Desc "catalytic, putative"; Evalue 5e-72; Identity 60% (123/205); Hit 4;
Ado_T027605	nr	similarity	1	338	Accession "XP 002462645"; Desc "hypothetical protein SORBIDRAFT 02g029500 [Sorghum bicolor] >gi|241926022|gb|EER99166.1| hypothetical protein SORBIDRAFT 02g029500 [Sorghum bicolor]"; Evalue 1e-124; Identity 61% (213/348); Hit 0;
Ado_T027605	pfam	similarity	.	.
Ado_T027605	smart	similarity	.	.
Ado_T027605	trEST_AutoFACT	similarity	.	.
Ado_T027605	uniref100	GO	.	.	text "GO:0008152|metabolic process|IEA; GO:0008415|acyltransferase activity|IEA; GO:0016747|transferase activity, transferring acyl groups other than amino-acyl groups|IEA"
Ado_T027605	uniref100	similarity	1	338	Accession "UniRef100 C5X5A5"; Desc "Putative uncharacterized protein Sb02g029500 n=1 Tax=Sorghum bicolor RepID=C5X5A5 SORBI"; Evalue 1e-123; Identity 61% (213/348); Hit 0;
Ado_T027606	AutoFACT	similarity	1	686	Accession "k49 f 3429041"; Desc "Unassigned protein"; Evalue ""; Identity ""; Hit ;
Ado_T027606	cog	similarity	.	.
Ado_T027606	kegg	locus	.	.	text "SORBIDRAFT 10g021130"
Ado_T027606	kegg	similarity	236	288	Accession "sbi:SORBI 10g021130"; Desc "SORBIDRAFT 10g021130 hypothetical protein"; Evalue 1e-18; Identity 80% (42/52); Hit 0;
Ado_T027606	nr	similarity	236	288	Accession "XP 002438507"; Desc "hypothetical protein SORBIDRAFT 10g021130 [Sorghum bicolor] >gi|241916730|gb|EER89874.1| hypothetical protein SORBIDRAFT 10g021130 [Sorghum bicolor]"; Evalue 2e-19; Identity 80% (42/52); Hit 0;
Ado_T027606	pfam	similarity	.	.
Ado_T027606	smart	similarity	.	.
Ado_T027606	trEST_AutoFACT	similarity	.	.
Ado_T027606	uniref100	similarity	236	288	Accession "UniRef100 B4FGE4"; Desc "Glucan endo-1,3-beta-glucosidase 1 n=1 Tax=Zea mays RepID=B4FGE4 MAIZE"; Evalue 3e-16; Identity 78% (41/52); Hit 2;
Ado_T027607	AutoFACT	locus	.	.	text "ADP,ATP carrier protein, putative"
Ado_T027607	AutoFACT	similarity	1	206	Accession "k49 f 3429046"; Desc "Putative ADP/ATP translocase n=1 Tax=Oryza sativa Japonica Group RepID=Q53WK5 ORYSJ"; Evalue "6e-94"; Identity "93% (137/147)"; Hit 4;
Ado_T027607	cog	similarity	61	205	Accession "SPBC530.10c"; Desc ""; Evalue 2e-35; Identity 45% (66/146); Hit 0;
Ado_T027607	kegg	locus	.	.	text "ADP,ATP carrier protein, putative"
Ado_T027607	kegg	similarity	56	205	Accession "rcu:RCOM 0797250"; Desc "ADP,ATP carrier protein, putative K05863 solute carrier family 25 (mitochondrial carrier adenine nucleotide translocator)"; Evalue 2e-74; Identity 75% (115/152); Hit 3;
Ado_T027607	nr	similarity	56	205	Accession "AFW78915"; Desc "hypothetical protein ZEAMMB73 558431 [Zea mays]"; Evalue 7e-99; Identity 95% (142/149); Hit 0;
Ado_T027607	pfam	locus	.	.	text "Mito carr"
Ado_T027607	pfam	similarity	61	151	Accession "PF00153"; Desc "pfam00153, Mito carr, Mitochondrial carrier protein"; Evalue 7e-25; Identity 32% (30/91); Hit 1;
Ado_T027607	smart	similarity	.	.
Ado_T027607	trEST_AutoFACT	similarity	.	.
Ado_T027607	uniref100	similarity	58	205	Accession "UniRef100 Q53WK5"; Desc "Putative ADP/ATP translocase n=1 Tax=Oryza sativa Japonica Group RepID=Q53WK5 ORYSJ"; Evalue 6e-94; Identity 93% (137/147); Hit 4;
Ado_T027608	AutoFACT	similarity	1	166	Accession "k49 f 3429066"; Desc "LOC100283615 precursor [Zea mays] >gi|195635889|gb|ACG37413.1| alpha-expansin 20 precursor [Zea mays]"; Evalue "2e-74"; Identity "98% (108/110)"; Hit 4;
Ado_T027608	cog	similarity	.	.
Ado_T027608	kegg	similarity	1	109	Accession "rcu:RCOM 1565850"; Desc "Alpha-expansin 20 precursor, putative"; Evalue 3e-53; Identity 71% (78/109); Hit 4;
Ado_T027608	nr	similarity	2	111	Accession "NP 001149988"; Desc "LOC100283615 precursor [Zea mays] >gi|195635889|gb|ACG37413.1| alpha-expansin 20 precursor [Zea mays]"; Evalue 2e-74; Identity 98% (108/110); Hit 4;
Ado_T027608	pfam	locus	.	.	text "Pollen allerg 1"
Ado_T027608	pfam	similarity	18	95	Accession "PF01357"; Desc "pfam01357, Pollen allerg 1, Pollen allergen"; Evalue 1e-33; Identity 50% (41/82); Hit 1;
Ado_T027608	smart	similarity	.	.
Ado_T027608	trEST_AutoFACT	similarity	.	.
Ado_T027608	uniref100	GO	.	.	text "GO:0005576|extracellular region|IEA; GO:0009664|plant-type cell wall organization|IEA; GO:0016020|membrane|IEA"
Ado_T027608	uniref100	similarity	2	111	Accession "UniRef100 B6TJY0"; Desc "Alpha-expansin 20 n=1 Tax=Zea mays RepID=B6TJY0 MAIZE"; Evalue 5e-73; Identity 98% (108/110); Hit 2;
Ado_T027609	AutoFACT	similarity	.	.
Ado_T027609	cog	similarity	.	.
Ado_T027609	kegg	similarity	.	.
Ado_T027609	nr	similarity	.	.
Ado_T027609	pfam	similarity	.	.
Ado_T027609	smart	similarity	.	.
Ado_T027609	trEST_AutoFACT	similarity	.	.
Ado_T027609	uniref100	similarity	.	.
Ado_T027610	AutoFACT	similarity	.	.
Ado_T027610	cog	similarity	.	.
Ado_T027610	kegg	similarity	.	.
Ado_T027610	nr	similarity	.	.
Ado_T027610	pfam	similarity	.	.
Ado_T027610	smart	similarity	.	.
Ado_T027610	trEST_AutoFACT	similarity	.	.
Ado_T027610	uniref100	similarity	.	.
Ado_T027611	AutoFACT	similarity	1	295	Accession "k49 f 3429123"; Desc "Unassigned protein"; Evalue ""; Identity ""; Hit ;
Ado_T027611	cog	similarity	.	.
Ado_T027611	kegg	locus	.	.	text "Os02g0234200"
Ado_T027611	kegg	similarity	142	294	Accession "osa:4328817"; Desc "Os02g0234200 hypothetical protein"; Evalue 3e-85; Identity 85% (131/153); Hit 0;
Ado_T027611	nr	similarity	142	294	Accession "NP 001046378"; Desc "Os02g0234200 [Oryza sativa Japonica Group] >gi|50251216|dbj|BAD27660.1| putative NHL repeat-containing protein [Oryza sativa Japonica Group] >gi|113535909|dbj|BAF08292.1| Os02g0234200 [Oryza sativa Japonica Group] >gi|125538730|gb|EAY85125.1| hypothetical protein OsI 06475 [Oryza sativa Indica Group] >gi|222622487|gb|EEE56619.1| hypothetical protein OsJ 06002 [Oryz…
Ado_T027611	pfam	similarity	.	.
Ado_T027611	smart	similarity	.	.
Ado_T027611	trEST_AutoFACT	similarity	.	.
Ado_T027611	uniref100	similarity	142	294	Accession "UniRef100 Q6EUK9"; Desc "Os02g0234200 protein n=2 Tax=Oryza sativa RepID=Q6EUK9 ORYSJ"; Evalue 1e-84; Identity 85% (131/153); Hit 2;
Ado_T027612	AutoFACT	similarity	1	270	Accession "k49 f 3429165"; Desc "Unassigned protein"; Evalue ""; Identity ""; Hit ;
Ado_T027612	cog	similarity	.	.
Ado_T027612	kegg	similarity	55	156	Accession "zma:100276392"; Desc "hypothetical protein LOC100276392"; Evalue 5e-26; Identity 60% (67/111); Hit 0;
Ado_T027612	nr	similarity	55	197	Accession "NP 001170215"; Desc "uncharacterized protein LOC100384166 [Zea mays] >gi|224034399|gb|ACN36275.1| unknown [Zea mays]"; Evalue 2e-41; Identity 58% (89/152); Hit 1;
Ado_T027612	pfam	similarity	.	.
Ado_T027612	smart	similarity	.	.
Ado_T027612	trEST_AutoFACT	similarity	.	.
Ado_T027612	uniref100	similarity	55	197	Accession "UniRef100 C0PM59"; Desc "Putative uncharacterized protein n=1 Tax=Zea mays RepID=C0PM59 MAIZE"; Evalue 4e-40; Identity 58% (89/152); Hit 0;
Ado_T027613	AutoFACT	similarity	1	296	Accession "k49 f 3429172"; Desc "DNA-binding protein [Zea mays]"; Evalue "1e-43"; Identity "51% (93/182)"; Hit 1;
Ado_T027613	cog	similarity	.	.
Ado_T027613	kegg	locus	.	.	text "si606058e04"
Ado_T027613	kegg	similarity	115	294	Accession "zma:100282121"; Desc "si606058e04 LOC100282121"; Evalue 8e-43; Identity 51% (93/182); Hit 0;
Ado_T027613	nr	similarity	115	294	Accession "ACG31767"; Desc "DNA-binding protein [Zea mays]"; Evalue 1e-43; Identity 51% (93/182); Hit 1;
Ado_T027613	pfam	similarity	.	.
Ado_T027613	smart	similarity	.	.
Ado_T027613	trEST_AutoFACT	similarity	.	.
Ado_T027613	uniref100	GO	.	.	text "GO:0003677|DNA binding|IEA"
Ado_T027613	uniref100	similarity	115	294	Accession "UniRef100 B6T3T4"; Desc "DNA-binding protein n=2 Tax=Zea mays RepID=B6T3T4 MAIZE"; Evalue 2e-42; Identity 51% (93/182); Hit 1;
Ado_T027614	AutoFACT	similarity	1	632	Accession "k49 f 3429227"; Desc "Unassigned protein"; Evalue ""; Identity ""; Hit ;
Ado_T027614	cog	similarity	.	.
Ado_T027614	kegg	similarity	229	517	Accession "rcu:RCOM 0516960"; Desc "WD-repeat protein, putative (EC:2.3.1.48)"; Evalue 7e-19; Identity 28% (85/296); Hit 3;
Ado_T027614	nr	similarity	222	519	Accession "NP 001059302"; Desc "Os07g0252000 [Oryza sativa Japonica Group] >gi|34394959|dbj|BAC84508.1| putative WD40 protein Ciao1 [Oryza sativa Japonica Group] >gi|113610838|dbj|BAF21216.1| Os07g0252000 [Oryza sativa Japonica Group] >gi|215766653|dbj|BAG98881.1| unnamed protein product [Oryza sativa Japonica Group] >gi|222636766|gb|EEE66898.1| hypothetical protein OsJ 23730 [Oryza sativa Japoni…
Ado_T027614	pfam	similarity	.	.
Ado_T027614	smart	similarity	.	.
Ado_T027614	trEST_AutoFACT	similarity	.	.
Ado_T027614	uniref100	similarity	222	521	Accession "UniRef100 F2DLQ9"; Desc "Predicted protein (Fragment) n=1 Tax=Hordeum vulgare subsp. vulgare RepID=F2DLQ9 HORVD"; Evalue 2e-19; Identity 27% (85/308); Hit 4;
Ado_T027616	AutoFACT	similarity	1	153	Accession "k49 f 3429261"; Desc "Unassigned protein"; Evalue ""; Identity ""; Hit ;
Ado_T027616	cog	similarity	.	.
Ado_T027616	kegg	locus	.	.	text "SORBIDRAFT 02g040280"
Ado_T027616	kegg	similarity	87	152	Accession "sbi:SORBI 02g040280"; Desc "SORBIDRAFT 02g040280 hypothetical protein"; Evalue 3e-26; Identity 77% (51/66); Hit 0;
Ado_T027616	nr	similarity	87	152	Accession "XP 004958420"; Desc "PREDICTED: uncharacterized protein LOC101774667 [Setaria italica]"; Evalue 5e-32; Identity 86% (57/66); Hit 1;
Ado_T027616	pfam	similarity	.	.
Ado_T027616	smart	similarity	.	.
Ado_T027616	trEST_AutoFACT	similarity	.	.
Ado_T027616	uniref100	similarity	87	152	Accession "UniRef100 Q7XI55"; Desc "Os07g0632600 protein n=1 Tax=Oryza sativa Japonica Group RepID=Q7XI55 ORYSJ"; Evalue 4e-24; Identity 73% (51/69); Hit 4;
Ado_T027617	AutoFACT	similarity	.	.
Ado_T027617	cog	similarity	.	.
Ado_T027617	kegg	similarity	.	.
Ado_T027617	nr	similarity	.	.
Ado_T027617	pfam	similarity	.	.
Ado_T027617	smart	similarity	.	.
Ado_T027617	trEST_AutoFACT	similarity	.	.
Ado_T027617	uniref100	similarity	.	.
Ado_T027618	AutoFACT	similarity	.	.
Ado_T027618	cog	similarity	.	.
Ado_T027618	kegg	similarity	.	.
Ado_T027618	nr	similarity	.	.
Ado_T027618	pfam	similarity	.	.
Ado_T027618	smart	similarity	.	.
Ado_T027618	trEST_AutoFACT	similarity	.	.
Ado_T027618	uniref100	similarity	.	.
Ado_T027615	AutoFACT	GO	.	.	text "GO:0000166|nucleotide binding|IEA; GO:0004672|protein kinase activity|IEA; GO:0004674|protein serine/threonine kinase activity|IEA; GO:0005524|ATP binding|IEA; GO:0006468|protein amino acid phosphorylation|IEA; GO:0016301|kinase activity|IEA"
Ado_T027615	AutoFACT	similarity	1	279	Accession "Contig10037"; Desc "Casein kinase I isoform delta-like n=1 Tax=Zea mays RepID=B6U2J8 MAIZE"; Evalue "5e-92"; Identity "77% (151/196)"; Hit 2;
Ado_T027615	cog	similarity	.	.
Ado_T027615	kegg	similarity	0	195	Accession "zma:100285265"; Desc "casein kinase I isoform delta-like"; Evalue 2e-92; Identity 77% (151/196); Hit 2;
Ado_T027615	nr	similarity	0	195	Accession "XP 004954310"; Desc "PREDICTED: casein kinase I isoform delta-like isoform X7 [Setaria italica]"; Evalue 1e-100; Identity 81% (158/195); Hit 1;
Ado_T027615	pfam	similarity	.	.
Ado_T027615	smart	similarity	.	.
Ado_T027615	trEST_AutoFACT	similarity	.	.
Ado_T027615	uniref100	GO	.	.	text "GO:0000166|nucleotide binding|IEA; GO:0004672|protein kinase activity|IEA; GO:0004674|protein serine/threonine kinase activity|IEA; GO:0005524|ATP binding|IEA; GO:0006468|protein amino acid phosphorylation|IEA; GO:0016301|kinase activity|IEA"
Ado_T027615	uniref100	similarity	0	195	Accession "UniRef100 B6U2J8"; Desc "Casein kinase I isoform delta-like n=1 Tax=Zea mays RepID=B6U2J8 MAIZE"; Evalue 5e-92; Identity 77% (151/196); Hit 2;
Ado_T027619	AutoFACT	similarity	1	155	Accession "k49 f 3429368"; Desc "Unassigned protein"; Evalue ""; Identity ""; Hit ;
Ado_T027619	cog	similarity	.	.
Ado_T027619	kegg	similarity	.	.
Ado_T027619	nr	similarity	2	71	Accession "XP 003572680"; Desc "PREDICTED: uncharacterized protein LOC100825014 [Brachypodium distachyon]"; Evalue 2e-11; Identity 37% (34/91); Hit 2;
Ado_T027619	pfam	similarity	.	.
Ado_T027619	smart	similarity	.	.
Ado_T027619	trEST_AutoFACT	similarity	.	.
Ado_T027619	uniref100	similarity	2	69	Accession "UniRef100 F2E0M9"; Desc "Predicted protein n=1 Tax=Hordeum vulgare subsp. vulgare RepID=F2E0M9 HORVD"; Evalue 6e-12; Identity 49% (33/67); Hit 1;
Ado_T027620	AutoFACT	similarity	1	152	Accession "k49 f 3429377"; Desc "autoinhibited calcium ATPase"; Evalue "6e-59"; Identity "67% (103/152)"; Hit 4;
Ado_T027620	cog	similarity	.	.
Ado_T027620	kegg	similarity	0	152	Accession "pop:POPTR 725300"; Desc "autoinhibited calcium ATPase"; Evalue 6e-59; Identity 67% (103/152); Hit 4;
Ado_T027620	nr	similarity	0	152	Accession "AFW59361"; Desc "hypothetical protein ZEAMMB73 703991 [Zea mays]"; Evalue 1e-71; Identity 78% (120/152); Hit 0;
Ado_T027620	pfam	locus	.	.	text "E1-E2 ATPase"
Ado_T027620	pfam	similarity	0	152	Accession "PF00122"; Desc "pfam00122, E1-E2 ATPase, E1-E2 ATPase"; Evalue 1e-32; Identity 26% (40/152); Hit 1;
Ado_T027620	smart	similarity	.	.
Ado_T027620	trEST_AutoFACT	similarity	.	.
Ado_T027620	uniref100	similarity	0	152	Accession "UniRef100 Q7X8B5"; Desc "OSJNBa0035M09.2 protein n=2 Tax=Oryza sativa RepID=Q7X8B5 ORYSJ"; Evalue 5e-70; Identity 79% (121/152); Hit 2;
Ado_T027621	AutoFACT	similarity	.	.
Ado_T027621	cog	similarity	.	.
Ado_T027621	kegg	similarity	.	.
Ado_T027621	nr	similarity	.	.
Ado_T027621	pfam	similarity	.	.
Ado_T027621	smart	similarity	.	.
Ado_T027621	trEST_AutoFACT	similarity	.	.
Ado_T027621	uniref100	similarity	.	.
Ado_T027622	AutoFACT	similarity	1	255	Accession "k49 f 3429410"; Desc "Unassigned protein"; Evalue ""; Identity ""; Hit ;
Ado_T027622	cog	similarity	.	.
Ado_T027622	kegg	locus	.	.	text "SORBIDRAFT 06g016830"
Ado_T027622	kegg	similarity	0	122	Accession "sbi:SORBI 06g016830"; Desc "SORBIDRAFT 06g016830 hypothetical protein"; Evalue 2e-35; Identity 62% (78/125); Hit 0;
Ado_T027622	nr	similarity	0	122	Accession "gi|414587202|tpg|DAA37773.1|"; Desc "TPA: putative receptor-like kinase family protein [Zea mays]"; Evalue 1e-43; Identity 68% (85/124); Hit 1;
Ado_T027622	pfam	similarity	.	.
Ado_T027622	smart	similarity	.	.
Ado_T027622	trEST_AutoFACT	similarity	.	.
Ado_T027622	uniref100	similarity	0	117	Accession "UniRef100 C7J0Y0"; Desc "Os04g0430400 protein n=1 Tax=Oryza sativa Japonica Group RepID=C7J0Y0 ORYSJ"; Evalue 4e-26; Identity 55% (66/120); Hit 3;
Ado_T027623	AutoFACT	similarity	.	.
Ado_T027623	cog	similarity	.	.
Ado_T027623	kegg	similarity	.	.
Ado_T027623	nr	similarity	.	.
Ado_T027623	pfam	similarity	.	.
Ado_T027623	smart	similarity	.	.
Ado_T027623	trEST_AutoFACT	similarity	.	.
Ado_T027623	uniref100	similarity	.	.
Ado_T027624	AutoFACT	similarity	.	.
Ado_T027624	cog	similarity	.	.
Ado_T027624	kegg	similarity	.	.
Ado_T027624	nr	similarity	.	.
Ado_T027624	pfam	similarity	.	.
Ado_T027624	smart	similarity	.	.
Ado_T027624	trEST_AutoFACT	similarity	.	.
Ado_T027624	uniref100	similarity	.	.
Ado_T027625	AutoFACT	locus	.	.	text "40S ribosomal protein S4, putative"
Ado_T027625	AutoFACT	pathway	.	.	text " Ribosome"
Ado_T027625	AutoFACT	similarity	1	151	Accession "k49 f 3429463"; Desc "putative ribosomal protein S4 (RPS4A) family protein [Zea mays]"; Evalue "2e-15"; Identity "67% (36/53)"; Hit 1;
Ado_T027625	cog	similarity	.	.
Ado_T027625	kegg	locus	.	.	text "40S ribosomal protein S4, putative"
Ado_T027625	kegg	pathway	.	.	text " Ribosome"
Ado_T027625	kegg	similarity	0	31	Accession "rcu:RCOM 1439050"; Desc "40S ribosomal protein S4, putative K02987 small subunit ribosomal protein S4e"; Evalue 3e-12; Identity 96% (30/31); Hit 2;
Ado_T027625	nr	similarity	0	53	Accession "AFW65741"; Desc "putative ribosomal protein S4 (RPS4A) family protein [Zea mays]"; Evalue 2e-15; Identity 67% (36/53); Hit 1;
Ado_T027625	pfam	similarity	.	.
Ado_T027625	smart	similarity	.	.
Ado_T027625	trEST_AutoFACT	similarity	.	.
Ado_T027625	uniref100	similarity	0	31	Accession "UniRef100 D7MQD3"; Desc "40S ribosomal protein S4 n=1 Tax=Arabidopsis lyrata subsp. lyrata RepID=D7MQD3 ARALL"; Evalue 4e-12; Identity 96% (30/31); Hit 1;
Ado_T027626	AutoFACT	similarity	1	110	Accession "k49 f 3429513"; Desc "PREDICTED: probable potassium transporter 2-like isoform X2 [Setaria italica]"; Evalue "6e-41"; Identity "71% (78/109)"; Hit 1;
Ado_T027626	cog	similarity	.	.
Ado_T027626	kegg	locus	.	.	text "SORBIDRAFT 03g045180"
Ado_T027626	kegg	similarity	1	110	Accession "sbi:SORBI 03g045180"; Desc "SORBIDRAFT 03g045180 hypothetical protein"; Evalue 1e-39; Identity 71% (78/109); Hit 0;
Ado_T027626	nr	similarity	1	110	Accession "XP 004971191"; Desc "PREDICTED: probable potassium transporter 2-like isoform X2 [Setaria italica]"; Evalue 6e-41; Identity 71% (78/109); Hit 1;
Ado_T027626	pfam	similarity	.	.
Ado_T027626	smart	similarity	.	.
Ado_T027626	trEST_AutoFACT	similarity	.	.
Ado_T027626	uniref100	GO	.	.	text "GO:0006813|potassium ion transport|IEA; GO:0015079|potassium ion transmembrane transporter activity|IEA; GO:0016020|membrane|IEA"
Ado_T027626	uniref100	similarity	1	110	Accession "UniRef100 B6U7Z6"; Desc "Potassium transporter 2 n=1 Tax=Zea mays RepID=B6U7Z6 MAIZE"; Evalue 8e-34; Identity 66% (73/109); Hit 4;
Ado_T027587	AutoFACT	similarity	1	260	Accession "Contig1003"; Desc "Serine/threonine-protein kinase HT1 [Triticum urartu]"; Evalue "8e-60"; Identity "87% (86/98)"; Hit 1;
Ado_T027587	cog	similarity	.	.
Ado_T027587	kegg	locus	.	.	text "Os08g0224100"
Ado_T027587	kegg	similarity	162	260	Accession "osa:4344967"; Desc "Os08g0224100 hypothetical protein"; Evalue 2e-56; Identity 89% (88/98); Hit 0;
Ado_T027587	nr	similarity	162	260	Accession "EMS50445"; Desc "Serine/threonine-protein kinase HT1 [Triticum urartu]"; Evalue 8e-60; Identity 87% (86/98); Hit 1;
Ado_T027587	pfam	locus	.	.	text "Pkinase Tyr"
Ado_T027587	pfam	similarity	189	260	Accession "PF07714"; Desc "pfam07714, Pkinase Tyr, Protein tyrosine kinase"; Evalue 4e-21; Identity 37% (27/72); Hit 1;
Ado_T027587	smart2	locus	.	.	text "STYKc"
Ado_T027587	smart2	similarity	189	260	Accession "00221"; Desc "smart00221, STYKc, Protein kinase unclassified specificity"; Evalue 1e-19; Identity 38% (28/72); Hit 2;
Ado_T027587	smart	locus	.	.	text "TyrKc"
Ado_T027587	smart	similarity	189	260	Accession "00219"; Desc "smart00219, TyrKc, Tyrosine kinase, catalytic domain"; Evalue 9e-20; Identity 38% (28/72); Hit 1;
Ado_T027587	trEST_AutoFACT	similarity	.	.
Ado_T027587	uniref100	similarity	162	260	Accession "UniRef100 F2DI39"; Desc "Predicted protein n=1 Tax=Hordeum vulgare subsp. vulgare RepID=F2DI39 HORVD"; Evalue 7e-55; Identity 86% (85/98); Hit 4;
Ado_T027628	AutoFACT	similarity	1	161	Accession "k49 f 3429632"; Desc "gibberellin receptor GID1L2 [Zea mays]"; Evalue "1e-63"; Identity "90% (96/106)"; Hit 1;
Ado_T027628	cog	similarity	.	.
Ado_T027628	kegg	similarity	0	106	Accession "zma:100283864"; Desc "gibberellin receptor GID1L2"; Evalue 1e-62; Identity 90% (96/106); Hit 1;
Ado_T027628	nr	similarity	0	106	Accession "AFW76743"; Desc "gibberellin receptor GID1L2 [Zea mays]"; Evalue 1e-63; Identity 90% (96/106); Hit 1;
Ado_T027628	pfam	locus	.	.	text "Abhydrolase 3"
Ado_T027628	pfam	similarity	0	85	Accession "PF07859"; Desc "pfam07859, Abhydrolase 3, alpha/beta hydrolase fold"; Evalue 9e-13; Identity 36% (31/85); Hit 1;
Ado_T027628	smart	similarity	.	.
Ado_T027628	trEST_AutoFACT	similarity	.	.
Ado_T027628	uniref100	GO	.	.	text "GO:0004872|receptor activity|IEA"
Ado_T027628	uniref100	similarity	0	106	Accession "UniRef100 B6TMI7"; Desc "Gibberellin receptor GID1L2 n=1 Tax=Zea mays RepID=B6TMI7 MAIZE"; Evalue 3e-62; Identity 90% (96/106); Hit 1;
Ado_T027629	AutoFACT	similarity	1	267	Accession "k49 f 3429638"; Desc "Unassigned protein"; Evalue ""; Identity ""; Hit ;
Ado_T027629	cog	similarity	.	.
Ado_T027629	kegg	locus	.	.	text "Os08g0564800"
Ado_T027629	kegg	similarity	77	174	Accession "osa:4346348"; Desc "Os08g0564800 hypothetical protein"; Evalue 3e-27; Identity 65% (67/102); Hit 0;
Ado_T027629	nr	similarity	77	178	Accession "gi|414869982|tpg|DAA48539.1|"; Desc "TPA: hypothetical protein ZEAMMB73 618405 [Zea mays]"; Evalue 3e-28; Identity 62% (66/106); Hit 0;
Ado_T027629	pfam	similarity	.	.
Ado_T027629	smart	similarity	.	.
Ado_T027629	trEST_AutoFACT	similarity	.	.
Ado_T027629	uniref100	similarity	77	174	Accession "UniRef100 Q7EZK6"; Desc "Os08g0564800 protein n=1 Tax=Oryza sativa Japonica Group RepID=Q7EZK6 ORYSJ"; Evalue 9e-27; Identity 65% (67/102); Hit 2;
Ado_T027630	AutoFACT	similarity	1	396	Accession "k49 f 3429653"; Desc "xylosyltransferase 2 [Zea mays] >gi|195612442|gb|ACG28051.1| xylosyltransferase 2 [Zea mays] >gi|223974179|gb|ACN31277.1| unknown [Zea mays]"; Evalue "1e-137"; Identity "98% (187/189)"; Hit 1;
Ado_T027630	cog	similarity	.	.
Ado_T027630	kegg	similarity	178	367	Accession "zma:100281210"; Desc "xylosyltransferase 2 (EC:2.4.2.26)"; Evalue 1e-136; Identity 98% (187/189); Hit 1;
Ado_T027630	nr	similarity	178	367	Accession "NP 001147601"; Desc "xylosyltransferase 2 [Zea mays] >gi|195612442|gb|ACG28051.1| xylosyltransferase 2 [Zea mays] >gi|223974179|gb|ACN31277.1| unknown [Zea mays]"; Evalue 1e-137; Identity 98% (187/189); Hit 1;
Ado_T027630	pfam	locus	.	.	text "Branch"
Ado_T027630	pfam	similarity	178	264	Accession "PF02485"; Desc "pfam02485, Branch, Core-2/I-Branching enzyme"; Evalue 6e-25; Identity 32% (29/90); Hit 1;
Ado_T027630	smart	similarity	.	.
Ado_T027630	trEST_AutoFACT	similarity	.	.
Ado_T027630	uniref100	similarity	178	367	Accession "UniRef100 Q6YYY9"; Desc "N-acetylglucosaminyltransferase-like protein n=2 Tax=Oryza sativa RepID=Q6YYY9 ORYSJ"; Evalue 1e-129; Identity 93% (176/189); Hit 4;
Ado_T027631	AutoFACT	similarity	.	.
Ado_T027631	cog	similarity	.	.
Ado_T027631	kegg	similarity	.	.
Ado_T027631	nr	similarity	.	.
Ado_T027631	pfam	similarity	.	.
Ado_T027631	smart	similarity	.	.
Ado_T027631	trEST_AutoFACT	similarity	.	.
Ado_T027631	uniref100	similarity	.	.
Ado_T027632	AutoFACT	similarity	1	558	Accession "k49 f 3429747"; Desc "CRAL TRIO domain containing protein"; Evalue "1e-37"; Identity "33% (54/163)"; Hit 1;
Ado_T027632	cog	similarity	296	525	Accession "SPAC3H8.10"; Desc ""; Evalue 2e-52; Identity 40% (93/230); Hit 0;
Ado_T027632	kegg	locus	.	.	text "SORBIDRAFT 01g045510"
Ado_T027632	kegg	similarity	198	558	Accession "sbi:SORBI 01g045510"; Desc "SORBIDRAFT 01g045510 hypothetical protein"; Evalue 0.0; Identity 88% (319/361); Hit 0;
Ado_T027632	nr	similarity	189	558	Accession "XP 004973243"; Desc "PREDICTED: uncharacterized protein LOC101786635 isoform X2 [Setaria italica]"; Evalue 0.0; Identity 88% (327/370); Hit 0;
Ado_T027632	pfam	locus	.	.	text "CRAL TRIO"
Ado_T027632	pfam	similarity	344	506	Accession "PF00650"; Desc "pfam00650, CRAL TRIO, CRAL/TRIO domain"; Evalue 1e-37; Identity 33% (54/163); Hit 1;
Ado_T027632	smart	locus	.	.	text "SEC14"
Ado_T027632	smart	similarity	337	508	Accession "00516"; Desc "smart00516, SEC14, Domain in homologues of a S"; Evalue 1e-40; Identity 33% (58/172); Hit 1;
Ado_T027632	trEST_AutoFACT	similarity	.	.
Ado_T027632	uniref100	similarity	189	558	Accession "UniRef100 Q6ZCZ7"; Desc "Os08g0341700 protein n=1 Tax=Oryza sativa Japonica Group RepID=Q6ZCZ7 ORYSJ"; Evalue 0.0; Identity 84% (313/370); Hit 2;
Ado_T027633	AutoFACT	similarity	1	324	Accession "k49 f 3429748"; Desc "Unassigned protein"; Evalue ""; Identity ""; Hit ;
Ado_T027633	cog	similarity	.	.
Ado_T027633	kegg	similarity	244	322	Accession "ath:AT3G57170"; Desc "N-acetylglucosaminyl transferase component family protein / Gpi1 family protein"; Evalue 3e-11; Identity 41% (32/78); Hit 3;
Ado_T027633	nr	similarity	240	323	Accession "XP 004974187"; Desc "PREDICTED: uncharacterized protein LOC101771939 [Setaria italica]"; Evalue 3e-38; Identity 83% (69/83); Hit 1;
Ado_T027633	pfam	similarity	.	.
Ado_T027633	smart	similarity	.	.
Ado_T027633	trEST_AutoFACT	similarity	.	.
Ado_T027633	uniref100	GO	.	.	text "GO:0006506|GPI anchor biosynthetic process|IEA; GO:0016021|integral to membrane|IEA; GO:0017176|phosphatidylinositol N-acetylglucosaminyltransferase activity|IEA"
Ado_T027633	uniref100	similarity	240	323	Accession "UniRef100 B7ZY60"; Desc "Putative uncharacterized protein n=1 Tax=Zea mays RepID=B7ZY60 MAIZE"; Evalue 7e-37; Identity 79% (66/83); Hit 0;
Ado_T027635	AutoFACT	similarity	.	.
Ado_T027635	cog	similarity	.	.
Ado_T027635	kegg	similarity	.	.
Ado_T027635	nr	similarity	.	.
Ado_T027635	pfam	similarity	.	.
Ado_T027635	smart	similarity	.	.
Ado_T027635	trEST_AutoFACT	similarity	.	.
Ado_T027635	uniref100	similarity	.	.
Ado_T027636	AutoFACT	similarity	1	746	Accession "k49 f 3429848"; Desc "Unassigned protein"; Evalue ""; Identity ""; Hit ;
Ado_T027636	cog	function	.	.	text "Posttranslational modification, protein turnover, chaperones"
Ado_T027636	cog	similarity	329	506	Accession "BH2179"; Desc "[O] COG0542 ATPases with chaperone activity, ATP-binding subunit"; Evalue 3e-11; Identity 28% (53/187); Hit 1;
Ado_T027636	kegg	locus	.	.	text "SORBIDRAFT 08g000390"
Ado_T027636	kegg	similarity	87	745	Accession "sbi:SORBI 08g000390"; Desc "SORBIDRAFT 08g000390 hypothetical protein"; Evalue 0.0; Identity 65% (433/660); Hit 0;
Ado_T027636	nr	similarity	88	745	Accession "XP 004978427"; Desc "PREDICTED: uncharacterized protein LOC101785731 [Setaria italica]"; Evalue 0.0; Identity 70% (463/660); Hit 1;
Ado_T027636	pfam	similarity	.	.
Ado_T027636	smart	similarity	.	.
Ado_T027636	trEST_AutoFACT	similarity	.	.
Ado_T027636	uniref100	similarity	87	745	Accession "UniRef100 C5YQ04"; Desc "Putative uncharacterized protein Sb08g000390 n=1 Tax=Sorghum bicolor RepID=C5YQ04 SORBI"; Evalue 0.0; Identity 65% (433/660); Hit 0;
Ado_T027637	AutoFACT	similarity	.	.
Ado_T027637	cog	similarity	.	.
Ado_T027637	kegg	similarity	.	.
Ado_T027637	nr	similarity	.	.
Ado_T027637	pfam	similarity	.	.
Ado_T027637	smart	similarity	.	.
Ado_T027637	trEST_AutoFACT	similarity	.	.
Ado_T027637	uniref100	similarity	.	.
Ado_T027638	AutoFACT	similarity	1	166	Accession "k49 f 3429904"; Desc "Unassigned protein"; Evalue ""; Identity ""; Hit ;
Ado_T027638	cog	similarity	.	.
Ado_T027638	kegg	locus	.	.	text "SORBIDRAFT 02g036760"
Ado_T027638	kegg	similarity	94	166	Accession "sbi:SORBI 02g036760"; Desc "SORBIDRAFT 02g036760 hypothetical protein"; Evalue 2e-16; Identity 55% (45/81); Hit 0;
Ado_T027638	nr	similarity	94	165	Accession "XP 004958072"; Desc "PREDICTED: uncharacterized protein LOC101772625 [Setaria italica]"; Evalue 1e-20; Identity 65% (52/80); Hit 1;
Ado_T027638	pfam	similarity	.	.
Ado_T027638	smart	similarity	.	.
Ado_T027638	trEST_AutoFACT	similarity	.	.
Ado_T027638	uniref100	similarity	94	166	Accession "UniRef100 C5XBP8"; Desc "Putative uncharacterized protein Sb02g036760 n=1 Tax=Sorghum bicolor RepID=C5XBP8 SORBI"; Evalue 7e-16; Identity 55% (45/81); Hit 0;
Ado_T027639	AutoFACT	similarity	1	418	Accession "k49 f 3429911"; Desc "TMV response-related protein n=1 Tax=Zea mays RepID=B6UBT3 MAIZE"; Evalue "8e-89"; Identity "73% (139/188)"; Hit 1;
Ado_T027639	cog	similarity	.	.
Ado_T027639	kegg	similarity	88	276	Accession "zma:100285926"; Desc "TMV response-related protein"; Evalue 2e-89; Identity 73% (139/188); Hit 1;
Ado_T027639	nr	similarity	88	276	Accession "XP 004965104"; Desc "PREDICTED: uncharacterized protein LOC101753247 [Setaria italica]"; Evalue 1e-93; Identity 76% (144/188); Hit 1;
Ado_T027639	pfam2	locus	.	.	text "Tymo 45kd 70kd"
Ado_T027639	pfam2	similarity	150	416	Accession "PF03251"; Desc "pfam03251, Tymo 45kd 70kd, Tymovirus 45/70Kd protein"; Evalue 2e-11; Identity 22% (69/308); Hit 2;
Ado_T027639	pfam3	locus	.	.	text "DUF566"
Ado_T027639	pfam3	similarity	228	348	Accession "PF04484"; Desc "pfam04484, DUF566, Family of unknown function (DUF566)"; Evalue 5e-11; Identity 30% (36/120); Hit 3;
Ado_T027639	pfam4	locus	.	.	text "Mating C"
Ado_T027639	pfam4	similarity	149	402	Accession "PF12737"; Desc "pfam12737, Mating C, C-terminal domain of homeodomain 1"; Evalue 5e-11; Identity 23% (61/258); Hit 4;
Ado_T027639	pfam	locus	.	.	text "DUF716"
Ado_T027639	pfam	similarity	157	298	Accession "PF04819"; Desc "pfam04819, DUF716, Family of unknown function (DUF716)"; Evalue 1e-45; Identity 42% (60/141); Hit 1;
Ado_T027639	smart	similarity	.	.
Ado_T027639	trEST_AutoFACT	similarity	.	.
Ado_T027639	uniref100	similarity	88	276	Accession "UniRef100 B6UBT3"; Desc "TMV response-related protein n=1 Tax=Zea mays RepID=B6UBT3 MAIZE"; Evalue 8e-89; Identity 73% (139/188); Hit 1;
Ado_T027634	AutoFACT	GO	.	.	text "GO:0004672|protein kinase activity|IEA; GO:0005515|protein binding|IEA; GO:0005524|ATP binding|IEA; GO:0006468|protein amino acid phosphorylation|IEA; GO:0016021|integral to membrane|IEA; GO:0016301|kinase activity|IEA"
Ado_T027634	AutoFACT	locus	.	.	text "ltk2"
Ado_T027634	AutoFACT	similarity	1	483	Accession "Contig10042"; Desc "Leucine-rich repeat transmembrane protein kinase 1 n=1 Tax=Zea mays RepID=B6UIP4 MAIZE"; Evalue "1e-140"; Identity "87% (137/156)"; Hit 2;
Ado_T027634	cog	similarity	.	.
Ado_T027634	kegg	locus	.	.	text "ltk2"
Ado_T027634	kegg	similarity	242	390	Accession "zma:541659"; Desc "ltk2 leucine-rich repeat transmembrane protein kinase 2"; Evalue 1e-71; Identity 77% (116/149); Hit 4;
Ado_T027634	nr	similarity	231	414	Accession "XP 004983096"; Desc "PREDICTED: protein STRUBBELIG-RECEPTOR FAMILY 6-like [Setaria italica]"; Evalue 1e-147; Identity 79% (146/184); Hit 1;
Ado_T027634	pfam	similarity	.	.
Ado_T027634	smart	similarity	.	.
Ado_T027634	trEST_AutoFACT	similarity	.	.
Ado_T027634	uniref100	GO	.	.	text "GO:0004672|protein kinase activity|IEA; GO:0005515|protein binding|IEA; GO:0005524|ATP binding|IEA; GO:0006468|protein amino acid phosphorylation|IEA; GO:0016021|integral to membrane|IEA; GO:0016301|kinase activity|IEA"
Ado_T027634	uniref100	similarity	231	386	Accession "UniRef100 B6UIP4"; Desc "Leucine-rich repeat transmembrane protein kinase 1 n=1 Tax=Zea mays RepID=B6UIP4 MAIZE"; Evalue 1e-140; Identity 87% (137/156); Hit 2;
Ado_T027640	AutoFACT	similarity	1	179	Accession "k49 f 3429966"; Desc "Atrophin-1 domain containing protein"; Evalue "4e-14"; Identity "25% (45/177)"; Hit 1;
Ado_T027640	cog	similarity	.	.
Ado_T027640	kegg	locus	.	.	text "SORBIDRAFT 01g046510"
Ado_T027640	kegg	similarity	27	151	Accession "sbi:SORBI 01g046510"; Desc "SORBIDRAFT 01g046510 hypothetical protein"; Evalue 1e-25; Identity 51% (65/127); Hit 0;
Ado_T027640	nr	similarity	27	151	Accession "XP 003558772"; Desc "PREDICTED: uncharacterized protein LOC100841373 [Brachypodium distachyon]"; Evalue 1e-23; Identity 47% (61/128); Hit 3;
Ado_T027640	pfam	locus	.	.	text "Atrophin-1"
Ado_T027640	pfam	similarity	4	174	Accession "PF03154"; Desc "pfam03154, Atrophin-1, Atrophin-1 family"; Evalue 4e-14; Identity 25% (45/177); Hit 1;
Ado_T027640	smart	similarity	.	.
Ado_T027640	trEST_AutoFACT	similarity	.	.
Ado_T027640	uniref100	similarity	27	151	Accession "UniRef100 F2E512"; Desc "Predicted protein n=1 Tax=Hordeum vulgare subsp. vulgare RepID=F2E512 HORVD"; Evalue 4e-17; Identity 43% (54/125); Hit 3;
Ado_T027641	AutoFACT	similarity	1	485	Accession "k49 f 3430050"; Desc "PREDICTED: gibberellin 20 oxidase 2-like [Setaria italica]"; Evalue "1e-171"; Identity "92% (237/255)"; Hit 4;
Ado_T027641	cog	function	.	.	text "General function prediction only"
Ado_T027641	cog	similarity	10	230	Accession "PA0147"; Desc "[R] COG3491 Isopenicillin N synthase and related dioxygenases"; Evalue 6e-23; Identity 30% (72/233); Hit 1;
Ado_T027641	kegg	similarity	1	245	Accession "rcu:RCOM 0560740"; Desc "gibberellin 20-oxidase, putative (EC:1.14.11.15)"; Evalue 1e-117; Identity 65% (163/247); Hit 4;
Ado_T027641	nr	similarity	1	253	Accession "XP 004970813"; Desc "PREDICTED: gibberellin 20 oxidase 2-like [Setaria italica]"; Evalue 1e-171; Identity 92% (237/255); Hit 4;
Ado_T027641	pfam	locus	.	.	text "2OG-FeII Oxy"
Ado_T027641	pfam	similarity	99	196	Accession "PF03171"; Desc "pfam03171, 2OG-FeII Oxy, 2OG-Fe(II) oxygenase superfamily"; Evalue 4e-35; Identity 54% (53/98); Hit 1;
Ado_T027641	smart	similarity	.	.
Ado_T027641	trEST_AutoFACT	similarity	.	.
Ado_T027641	uniref100	similarity	1	245	Accession "UniRef100 B6F2E8"; Desc "GA C20oxidase2 n=1 Tax=Oryza punctata RepID=B6F2E8 ORYPU"; Evalue 1e-166; Identity 94% (232/245); Hit 2;
Ado_T027643	AutoFACT	similarity	1	128	Accession "k49 f 3430057"; Desc "Unassigned protein"; Evalue ""; Identity ""; Hit ;
Ado_T027643	cog	similarity	.	.
Ado_T027643	kegg	locus	.	.	text "Os02g0122600"
Ado_T027643	kegg	similarity	88	127	Accession "osa:4328132"; Desc "Os02g0122600 hypothetical protein"; Evalue 3e-16; Identity 90% (36/40); Hit 0;
Ado_T027643	nr	similarity	88	127	Accession "XP 004952072"; Desc "PREDICTED: calcium-binding protein KIC-like [Setaria italica]"; Evalue 8e-19; Identity 95% (38/40); Hit 1;
Ado_T027643	pfam	similarity	.	.
Ado_T027643	smart	similarity	.	.
Ado_T027643	trEST_AutoFACT	similarity	.	.
Ado_T027643	uniref100	similarity	88	127	Accession "UniRef100 F2D4S4"; Desc "Predicted protein (Fragment) n=1 Tax=Hordeum vulgare subsp. vulgare RepID=F2D4S4 HORVD"; Evalue 1e-16; Identity 92% (37/40); Hit 1;
Ado_T027644	AutoFACT	similarity	.	.
Ado_T027644	cog	similarity	.	.
Ado_T027644	kegg	similarity	.	.
Ado_T027644	nr	similarity	.	.
Ado_T027644	pfam	similarity	.	.
Ado_T027644	smart	similarity	.	.
Ado_T027644	trEST_AutoFACT	similarity	.	.
Ado_T027644	uniref100	similarity	.	.
Ado_T027645	AutoFACT	similarity	1	131	Accession "k49 f 3430090"; Desc "Unassigned protein"; Evalue ""; Identity ""; Hit ;
Ado_T027645	cog	similarity	.	.
Ado_T027645	kegg	locus	.	.	text "SORBIDRAFT 02g023520"
Ado_T027645	kegg	similarity	86	131	Accession "sbi:SORBI 02g023520"; Desc "SORBIDRAFT 02g023520 hypothetical protein"; Evalue 3e-17; Identity 70% (38/54); Hit 0;
Ado_T027645	nr	similarity	81	131	Accession "XP 004956699"; Desc "PREDICTED: uncharacterized protein LOC101764797 [Setaria italica]"; Evalue 2e-18; Identity 76% (39/51); Hit 1;
Ado_T027645	pfam	similarity	.	.
Ado_T027645	smart	similarity	.	.
Ado_T027645	trEST_AutoFACT	similarity	.	.
Ado_T027645	uniref100	similarity	86	131	Accession "UniRef100 C5XBD8"; Desc "Putative uncharacterized protein Sb02g023520 n=1 Tax=Sorghum bicolor RepID=C5XBD8 SORBI"; Evalue 8e-17; Identity 70% (38/54); Hit 0;
Ado_T027646	AutoFACT	similarity	1	140	Accession "k49 f 3430138"; Desc "Unassigned protein"; Evalue "2e-27"; Identity "45% (62/135)"; Hit 0;
Ado_T027646	cog	similarity	.	.
Ado_T027646	kegg	locus	.	.	text "SORBIDRAFT 04g029620"
Ado_T027646	kegg	similarity	9	139	Accession "sbi:SORBI 04g029620"; Desc "SORBIDRAFT 04g029620 hypothetical protein"; Evalue 2e-23; Identity 43% (58/132); Hit 0;
Ado_T027646	nr	similarity	5	139	Accession "XP 003576909"; Desc "PREDICTED: probable S-acyltransferase At4g01730-like [Brachypodium distachyon]"; Evalue 2e-27; Identity 45% (62/135); Hit 0;
Ado_T027646	pfam	similarity	.	.
Ado_T027646	smart	similarity	.	.
Ado_T027646	trEST_AutoFACT	similarity	.	.
Ado_T027646	uniref100	similarity	5	139	Accession "UniRef100 I1ITB2"; Desc "Uncharacterized protein n=1 Tax=Brachypodium distachyon RepID=I1ITB2 BRADI"; Evalue 4e-26; Identity 45% (62/135); Hit 0;
Ado_T027647	AutoFACT	similarity	.	.
Ado_T027647	cog	similarity	.	.
Ado_T027647	kegg	similarity	.	.
Ado_T027647	nr	similarity	.	.
Ado_T027647	pfam	similarity	.	.
Ado_T027647	smart	similarity	.	.
Ado_T027647	trEST_AutoFACT	similarity	.	.
Ado_T027647	uniref100	similarity	.	.
Ado_T027642	AutoFACT	similarity	1	505	Accession "Contig10044"; Desc "Unassigned protein"; Evalue ""; Identity ""; Hit ;
Ado_T027642	cog	similarity	.	.
Ado_T027642	kegg	locus	.	.	text "Os12g0228300"
Ado_T027642	kegg	similarity	225	368	Accession "osa:4351821"; Desc "Os12g0228300 hypothetical protein"; Evalue 6e-38; Identity 54% (78/143); Hit 0;
Ado_T027642	nr	similarity	225	370	Accession "XP 003559186"; Desc "PREDICTED: uncharacterized protein LOC100845732 [Brachypodium distachyon]"; Evalue 1e-32; Identity 48% (70/145); Hit 3;
Ado_T027642	pfam	similarity	.	.
Ado_T027642	smart	similarity	.	.
Ado_T027642	trEST_AutoFACT	similarity	.	.
Ado_T027642	uniref100	similarity	225	356	Accession "UniRef100 F2DUQ9"; Desc "Predicted protein n=1 Tax=Hordeum vulgare subsp. vulgare RepID=F2DUQ9 HORVD"; Evalue 5e-30; Identity 51% (67/131); Hit 4;
Ado_T027648	AutoFACT	similarity	1	156	Accession "k49 f 3430168"; Desc "Unassigned protein"; Evalue ""; Identity ""; Hit ;
Ado_T027648	cog	similarity	.	.
Ado_T027648	kegg	locus	.	.	text "SORBIDRAFT 01g027470"
Ado_T027648	kegg	similarity	0	156	Accession "sbi:SORBI 01g027470"; Desc "SORBIDRAFT 01g027470 hypothetical protein"; Evalue 1e-81; Identity 84% (132/156); Hit 0;
Ado_T027648	nr	similarity	0	156	Accession "XP 004983492"; Desc "PREDICTED: protein PHLOEM PROTEIN 2-LIKE A10-like [Setaria italica]"; Evalue 2e-83; Identity 84% (132/156); Hit 1;
Ado_T027648	pfam	similarity	.	.
Ado_T027648	smart	similarity	.	.
Ado_T027648	trEST_AutoFACT	similarity	.	.
Ado_T027648	uniref100	GO	.	.	text "GO:0003677|DNA binding|IEA; GO:0003700|transcription factor activity|IEA; GO:0003899|DNA-directed RNA polymerase activity|IEA; GO:0006352|transcription initiation|IEA; GO:0006355|regulation of transcription, DNA-dependent|IEA; GO:0016987|sigma factor activity|IEA"
Ado_T027648	uniref100	similarity	0	156	Accession "UniRef100 B6UEQ9"; Desc "CF9 n=1 Tax=Zea mays RepID=B6UEQ9 MAIZE"; Evalue 3e-78; Identity 81% (127/156); Hit 2;
Ado_T027649	AutoFACT	similarity	.	.
Ado_T027649	cog	similarity	.	.
Ado_T027649	kegg	similarity	.	.
Ado_T027649	nr	similarity	.	.
Ado_T027649	pfam	similarity	.	.
Ado_T027649	smart	similarity	.	.
Ado_T027649	trEST_AutoFACT	similarity	.	.
Ado_T027649	uniref100	similarity	.	.
Ado_T027650	AutoFACT	similarity	.	.
Ado_T027650	cog	similarity	.	.
Ado_T027650	kegg	similarity	.	.
Ado_T027650	nr	similarity	.	.
Ado_T027650	pfam	similarity	.	.
Ado_T027650	smart	similarity	.	.
Ado_T027650	trEST_AutoFACT	similarity	.	.
Ado_T027650	uniref100	similarity	.	.
Ado_T027651	AutoFACT	similarity	1	257	Accession "k49 f 3430286"; Desc "Unassigned protein"; Evalue ""; Identity ""; Hit ;
Ado_T027651	cog	similarity	.	.
Ado_T027651	kegg	locus	.	.	text "SORBIDRAFT 04g002550"
Ado_T027651	kegg	similarity	225	257	Accession "sbi:SORBI 04g002550"; Desc "SORBIDRAFT 04g002550 hypothetical protein"; Evalue 4e-12; Identity 93% (30/32); Hit 0;
Ado_T027651	nr	similarity	225	257	Accession "XP 004952012"; Desc "PREDICTED: uncharacterized protein LOC101784751 [Setaria italica]"; Evalue 2e-13; Identity 96% (31/32); Hit 1;
Ado_T027651	pfam	similarity	.	.
Ado_T027651	smart	similarity	.	.
Ado_T027651	trEST_AutoFACT	similarity	.	.
Ado_T027651	uniref100	similarity	225	257	Accession "UniRef100 C5XTT7"; Desc "Putative uncharacterized protein Sb04g002550 n=1 Tax=Sorghum bicolor RepID=C5XTT7 SORBI"; Evalue 1e-11; Identity 93% (30/32); Hit 0;
Ado_T027652	AutoFACT	similarity	1	289	Accession "k49 f 3430337"; Desc "DUF1421 domain containing protein"; Evalue "3e-32"; Identity "42% (50/119)"; Hit 1;
Ado_T027652	cog	similarity	.	.
Ado_T027652	kegg	similarity	148	289	Accession "zma:100274598"; Desc "hypothetical protein LOC100274598"; Evalue 1e-57; Identity 68% (96/141); Hit 0;
Ado_T027652	nr	similarity	148	289	Accession "XP 004961233"; Desc "PREDICTED: adenylate cyclase, terminal-differentiation specific-like isoform X2 [Setaria italica] >gi|514746882|ref|XP 004961234.1| PREDICTED: adenylate cyclase, terminal-differentiation specific-like isoform X3 [Setaria italica]"; Evalue 5e-63; Identity 73% (104/141); Hit 1;
Ado_T027652	pfam	locus	.	.	text "DUF1421"
Ado_T027652	pfam	similarity	168	284	Accession "PF07223"; Desc "pfam07223, DUF1421, Protein of unknown function (DUF1421)"; Evalue 3e-32; Identity 42% (50/119); Hit 1;
Ado_T027652	smart	similarity	.	.
Ado_T027652	trEST_AutoFACT	similarity	.	.
Ado_T027652	uniref100	similarity	148	289	Accession "UniRef100 B4G265"; Desc "Putative uncharacterized protein n=1 Tax=Zea mays RepID=B4G265 MAIZE"; Evalue 3e-57; Identity 68% (96/141); Hit 0;
Ado_T027653	AutoFACT	similarity	1	117	Accession "k49 f 3430342"; Desc "Unassigned protein"; Evalue ""; Identity ""; Hit ;
Ado_T027653	cog	similarity	.	.
Ado_T027653	kegg	similarity	0	46	Accession "zma:100037827"; Desc "chloroplast post-illumination chlorophyll fluorescence increase protein"; Evalue 6e-21; Identity 84% (39/46); Hit 4;
Ado_T027653	nr	similarity	1	46	Accession "XP 003562331"; Desc "PREDICTED: uncharacterized protein LOC100845363 [Brachypodium distachyon]"; Evalue 1e-23; Identity 91% (41/45); Hit 3;
Ado_T027653	pfam	similarity	.	.
Ado_T027653	smart	similarity	.	.
Ado_T027653	trEST_AutoFACT	similarity	.	.
Ado_T027653	uniref100	similarity	2	46	Accession "UniRef100 A2XIZ1"; Desc "Putative uncharacterized protein n=1 Tax=Oryza sativa Indica Group RepID=A2XIZ1 ORYSI"; Evalue 6e-23; Identity 93% (41/44); Hit 0;
Ado_T027654	AutoFACT	similarity	.	.
Ado_T027654	cog	similarity	.	.
Ado_T027654	kegg	similarity	.	.
Ado_T027654	nr	similarity	.	.
Ado_T027654	pfam	similarity	.	.
Ado_T027654	smart	similarity	.	.
Ado_T027654	trEST_AutoFACT	similarity	.	.
Ado_T027654	uniref100	similarity	.	.
Ado_T027655	AutoFACT	similarity	.	.
Ado_T027655	cog	similarity	.	.
Ado_T027655	kegg	similarity	.	.
Ado_T027655	nr	similarity	.	.
Ado_T027655	pfam	similarity	.	.
Ado_T027655	smart	similarity	.	.
Ado_T027655	trEST_AutoFACT	similarity	.	.
Ado_T027655	uniref100	similarity	.	.
Ado_T027657	AutoFACT	similarity	.	.
Ado_T027657	cog	similarity	.	.
Ado_T027657	kegg	similarity	.	.
Ado_T027657	nr	similarity	.	.
Ado_T027657	pfam	similarity	.	.
Ado_T027657	smart	similarity	.	.
Ado_T027657	trEST_AutoFACT	similarity	.	.
Ado_T027657	uniref100	similarity	.	.
Ado_T027658	AutoFACT	function	.	.	text "Replication, recombination and repair"
Ado_T027658	AutoFACT	similarity	1	89	Accession "k49 f 3430480"; Desc "Similar to dna polymerase delta catalytic subunit (ec 2.7.7.7) [Oryza sativa Japonica Group]"; Evalue "7e-54"; Identity "95% (85/89)"; Hit 2;
Ado_T027658	cog	function	.	.	text "Replication, recombination and repair"
Ado_T027658	cog	similarity	0	89	Accession "SPBC336.04"; Desc "[L] COG0417 DNA polymerase elongation subunit (family B)"; Evalue 3e-41; Identity 75% (67/89); Hit 1;
Ado_T027658	kegg	EC	.	.	text "2.7.7.7"
Ado_T027658	kegg	locus	.	.	text "SORBIDRAFT 04g004200"
Ado_T027658	kegg	pathway	.	.	text " Base excision repair DNA replication Homologous recombination Metabolic pathways Mismatch repair Nucleotide excision repair Purine metabolism Pyrimidine metabolism"
Ado_T027658	kegg	similarity	0	89	Accession "sbi:SORBI 04g004200"; Desc "SORBIDRAFT 04g004200 hypothetical protein K02327 DNA polymerase delta subunit 1 [EC:2.7.7.7]"; Evalue 3e-52; Identity 96% (86/89); Hit 0;
Ado_T027658	nr	similarity	0	89	Accession "AAY23282"; Desc "Similar to dna polymerase delta catalytic subunit (ec 2.7.7.7) [Oryza sativa Japonica Group]"; Evalue 7e-54; Identity 95% (85/89); Hit 2;
Ado_T027658	pfam	locus	.	.	text "DNA pol B"
Ado_T027658	pfam	similarity	0	88	Accession "PF00136"; Desc "pfam00136, DNA pol B, DNA polymerase family B"; Evalue 1e-41; Identity 52% (47/89); Hit 1;
Ado_T027658	smart	similarity	.	.
Ado_T027658	trEST_AutoFACT	similarity	.	.
Ado_T027658	uniref100	GO	.	.	text "GO:0000166|nucleotide binding|IEA; GO:0003676|nucleic acid binding|IEA; GO:0003677|DNA binding|IEA; GO:0003887|DNA-directed DNA polymerase activity|IEA; GO:0006139|nucleobase, nucleoside, nucleotide and nucleic acid metabolic process|IEA; GO:0006260|DNA replication|IEA; GO:0016740|transferase activity|IEA; GO:0016779|nucleotidyltransferase activity|IEA"
Ado_T027658	uniref100	similarity	0	89	Accession "UniRef100 C5XVE8"; Desc "DNA polymerase n=1 Tax=Sorghum bicolor RepID=C5XVE8 SORBI"; Evalue 1e-51; Identity 96% (86/89); Hit 1;
Ado_T027656	AutoFACT	similarity	1	466	Accession "Contig10047"; Desc "Epimerase domain containing protein"; Evalue "5e-12"; Identity "21% (54/246)"; Hit 1;
Ado_T027656	cog	similarity	219	451	Accession "mll5193"; Desc "[MG] COG0702 Predicted nucleoside-diphosphate-sugar epimerases"; Evalue 1e-40; Identity 40% (94/232); Hit 1;
Ado_T027656	kegg	EC	.	.	text "1.6.5.3 1.6.99.3"
Ado_T027656	kegg	locus	.	.	text "si946088d04"
Ado_T027656	kegg	pathway	.	.	text " Metabolic pathways Oxidative phosphorylation"
Ado_T027656	kegg	similarity	199	465	Accession "zma:100282690"; Desc "si946088d04 LOC100282690 K03953 NADH dehydrogenase (ubiquinone) 1 alpha subcomplex 9 [EC:1.6.5.3 1.6.99.3]"; Evalue 1e-157; Identity 86% (231/266); Hit 3;
Ado_T027656	nr	similarity	218	465	Accession "NP 001048516"; Desc "Os02g0816800 [Oryza sativa Japonica Group] >gi|47847737|dbj|BAD21515.1| putative NADH dehydrogenase [Oryza sativa Japonica Group] >gi|47848189|dbj|BAD22016.1| putative NADH dehydrogenase [Oryza sativa Japonica Group] >gi|113538047|dbj|BAF10430.1| Os02g0816800 [Oryza sativa Japonica Group]"; Evalue 1e-165; Identity 92% (229/247); Hit 0;
Ado_T027656	pfam	locus	.	.	text "Epimerase"
Ado_T027656	pfam	similarity	237	450	Accession "PF01370"; Desc "pfam01370, Epimerase, NAD dependent epimerase/dehydratase family"; Evalue 5e-12; Identity 21% (54/246); Hit 1;
Ado_T027656	smart	similarity	.	.
Ado_T027656	trEST_AutoFACT	similarity	.	.
Ado_T027656	uniref100	similarity	218	465	Accession "UniRef100 I1P5J5"; Desc "Uncharacterized protein n=3 Tax=Oryza RepID=I1P5J5 ORYGL"; Evalue 1e-164; Identity 92% (229/247); Hit 0;
Ado_T027660	AutoFACT	similarity	1	176	Accession "k49 f 3430532"; Desc "PREDICTED: purple acid phosphatase 15-like isoform X1 [Setaria italica]"; Evalue "3e-28"; Identity "49% (68/138)"; Hit 1;
Ado_T027660	cog	similarity	.	.
Ado_T027660	kegg	similarity	133	175	Accession "rcu:RCOM 1021920"; Desc "Nucleotide pyrophosphatase/phosphodiesterase, putative (EC:3.1.3.2)"; Evalue 6e-13; Identity 76% (32/42); Hit 4;
Ado_T027660	nr	similarity	37	175	Accession "XP 004973154"; Desc "PREDICTED: purple acid phosphatase 15-like isoform X1 [Setaria italica]"; Evalue 3e-28; Identity 49% (68/138); Hit 1;
Ado_T027660	pfam	similarity	.	.
Ado_T027660	smart	similarity	.	.
Ado_T027660	trEST_AutoFACT	similarity	.	.
Ado_T027660	uniref100	GO	.	.	text "GO:0003993|acid phosphatase activity|IEA; GO:0016787|hydrolase activity|IEA; GO:0046872|metal ion binding|IEA"
Ado_T027660	uniref100	similarity	127	175	Accession "UniRef100 C4PKL7"; Desc "Chloroplast purple acid phosphatase isoform c n=1 Tax=Zea mays RepID=C4PKL7 MAIZE"; Evalue 9e-22; Identity 91% (44/48); Hit 2;
Ado_T027661	AutoFACT	similarity	.	.
Ado_T027661	cog	similarity	.	.
Ado_T027661	kegg	similarity	.	.
Ado_T027661	nr	similarity	.	.
Ado_T027661	pfam	similarity	.	.
Ado_T027661	smart	similarity	.	.
Ado_T027661	trEST_AutoFACT	similarity	.	.
Ado_T027661	uniref100	similarity	.	.
Ado_T027662	AutoFACT	similarity	.	.
Ado_T027662	cog	similarity	.	.
Ado_T027662	kegg	similarity	.	.
Ado_T027662	nr	similarity	.	.
Ado_T027662	pfam	similarity	.	.
Ado_T027662	smart	similarity	.	.
Ado_T027662	trEST_AutoFACT	similarity	.	.
Ado_T027662	uniref100	similarity	.	.
Ado_T027659	AutoFACT	function	.	.	text "Defense mechanisms"
Ado_T027659	AutoFACT	similarity	1	351	Accession "Contig10048"; Desc "MDR-like ABC transporter n=1 Tax=Oryza sativa Japonica Group RepID=Q8GU77 ORYSJ"; Evalue "0.0"; Identity "86% (304/353)"; Hit 4;
Ado_T027659	cog	function	.	.	text "Defense mechanisms"
Ado_T027659	cog	similarity	241	351	Accession "all0640"; Desc "[V] COG1132 ABC-type multidrug transport system, ATPase and permease components"; Evalue 5e-42; Identity 68% (75/110); Hit 1;
Ado_T027659	kegg	similarity	0	351	Accession "rcu:RCOM 0855230"; Desc "multidrug resistance protein 1, 2, putative (EC:3.6.3.44)"; Evalue 1e-175; Identity 78% (277/353); Hit 4;
Ado_T027659	nr	similarity	0	351	Accession "XP 004975845"; Desc "PREDICTED: ABC transporter B family member 19-like [Setaria italica]"; Evalue 0.0; Identity 89% (314/351); Hit 1;
Ado_T027659	pfam2	locus	.	.	text "ABC tran"
Ado_T027659	pfam2	similarity	299	333	Accession "PF00005"; Desc "pfam00005, ABC tran, ABC transporter"; Evalue 2e-13; Identity 70% (24/34); Hit 2;
Ado_T027659	pfam	locus	.	.	text "ABC membrane"
Ado_T027659	pfam	similarity	0	145	Accession "PF00664"; Desc "pfam00664, ABC membrane, ABC transporter transmembrane region"; Evalue 9e-16; Identity 17% (27/153); Hit 1;
Ado_T027659	smart	similarity	.	.
Ado_T027659	trEST_AutoFACT	similarity	.	.
Ado_T027659	uniref100	similarity	0	351	Accession "UniRef100 Q8GU77"; Desc "MDR-like ABC transporter n=1 Tax=Oryza sativa Japonica Group RepID=Q8GU77 ORYSJ"; Evalue 0.0; Identity 86% (304/353); Hit 4;
Ado_T027663	AutoFACT	function	.	.	text "Inorganic ion transport and metabolism"
Ado_T027663	AutoFACT	similarity	1	127	Accession "k49 f 3430598"; Desc "PREDICTED: potassium transporter 25-like [Setaria italica]"; Evalue "2e-69"; Identity "88% (111/126)"; Hit 1;
Ado_T027663	cog	function	.	.	text "Inorganic ion transport and metabolism"
Ado_T027663	cog	similarity	2	125	Accession "BMEI0622"; Desc "[P] COG3158 K+ transporter"; Evalue 3e-21; Identity 36% (45/124); Hit 1;
Ado_T027663	kegg	locus	.	.	text "hypothetical protein LOC100191870"
Ado_T027663	kegg	similarity	1	126	Accession "zma:100191870"; Desc "hypothetical protein LOC100191870 K03549 KUP system potassium uptake protein"; Evalue 6e-68; Identity 87% (110/126); Hit 0;
Ado_T027663	nr	similarity	1	126	Accession "XP 004953800"; Desc "PREDICTED: potassium transporter 25-like [Setaria italica]"; Evalue 2e-69; Identity 88% (111/126); Hit 1;
Ado_T027663	pfam	locus	.	.	text "K trans"
Ado_T027663	pfam	similarity	1	125	Accession "PF02705"; Desc "pfam02705, K trans, K+ potassium transporter"; Evalue 2e-68; Identity 46% (58/125); Hit 1;
Ado_T027663	smart	similarity	.	.
Ado_T027663	trEST_AutoFACT	similarity	.	.
Ado_T027663	uniref100	similarity	1	126	Accession "UniRef100 Q6YWQ4"; Desc "Potassium transporter 25 n=1 Tax=Oryza sativa Japonica Group RepID=HAK25 ORYSJ"; Evalue 4e-65; Identity 83% (105/126); Hit 4;
Ado_T027664	AutoFACT	similarity	1	366	Accession "k49 f 3430685"; Desc "putative anthranilate phosphoribosyltransferase [Oryza sativa Japonica Group]"; Evalue "1e-150"; Identity "77% (228/295)"; Hit 4;
Ado_T027664	cog	similarity	.	.
Ado_T027664	kegg	locus	.	.	text "SORBIDRAFT 02g003740"
Ado_T027664	kegg	similarity	0	290	Accession "sbi:SORBI 02g003740"; Desc "SORBIDRAFT 02g003740 hypothetical protein"; Evalue 1e-155; Identity 79% (235/296); Hit 0;
Ado_T027664	nr	similarity	0	290	Accession "BAC79748"; Desc "putative anthranilate phosphoribosyltransferase [Oryza sativa Japonica Group]"; Evalue 1e-150; Identity 77% (228/295); Hit 4;
Ado_T027664	pfam	locus	.	.	text "PRT C"
Ado_T027664	pfam	similarity	133	290	Accession "PF08372"; Desc "pfam08372, PRT C, Plant phosphoribosyltransferase C-terminal"; Evalue 1e-99; Identity 59% (94/157); Hit 1;
Ado_T027664	smart	similarity	.	.
Ado_T027664	trEST_AutoFACT	similarity	.	.
Ado_T027664	uniref100	similarity	0	290	Accession "UniRef100 Q0D8E3"; Desc "Os07g0165100 protein n=2 Tax=Oryza sativa Japonica Group RepID=Q0D8E3 ORYSJ"; Evalue 1e-146; Identity 77% (228/295); Hit 3;
Ado_T027665	AutoFACT	similarity	.	.
Ado_T027665	cog	similarity	.	.
Ado_T027665	kegg	similarity	.	.
Ado_T027665	nr	similarity	.	.
Ado_T027665	pfam	similarity	.	.
Ado_T027665	smart	similarity	.	.
Ado_T027665	trEST_AutoFACT	similarity	.	.
Ado_T027665	uniref100	similarity	.	.
Ado_T027627	AutoFACT	similarity	1	253	Accession "Contig1004"; Desc "PREDICTED: chromodomain-helicase-DNA-binding protein 1-like isoform X2 [Setaria italica]"; Evalue "1e-86"; Identity "72% (151/207)"; Hit 1;
Ado_T027627	cog	similarity	64	239	Accession "YGL150c"; Desc "[KL] COG0553 Superfamily II DNA/RNA helicases, SNF2 family"; Evalue 3e-14; Identity 32% (62/188); Hit 1;
Ado_T027627	kegg	locus	.	.	text "CHR913"
Ado_T027627	kegg	similarity	46	253	Accession "pop:POPTR 781297"; Desc "CHR913 chromatin remodeling complex subunit"; Evalue 9e-66; Identity 56% (117/207); Hit 2;
Ado_T027627	nr	similarity	46	253	Accession "XP 004986094"; Desc "PREDICTED: chromodomain-helicase-DNA-binding protein 1-like isoform X2 [Setaria italica]"; Evalue 1e-86; Identity 72% (151/207); Hit 1;
Ado_T027627	pfam	locus	.	.	text "SNF2 N"
Ado_T027627	pfam	similarity	64	252	Accession "PF00176"; Desc "pfam00176, SNF2 N, SNF2 family N-terminal domain"; Evalue 5e-27; Identity 33% (65/194); Hit 1;
Ado_T027627	smart	similarity	.	.
Ado_T027627	trEST_AutoFACT	similarity	.	.
Ado_T027627	uniref100	GO	.	.	text "GO:0003676|nucleic acid binding|IEA; GO:0003677|DNA binding|IEA; GO:0004386|helicase activity|IEA; GO:0005524|ATP binding|IEA"
Ado_T027627	uniref100	similarity	46	253	Accession "UniRef100 A6MWB9"; Desc "SNF2P n=1 Tax=Triticum turgidum RepID=A6MWB9 TRITU"; Evalue 3e-81; Identity 69% (144/207); Hit 2;
Ado_T027667	AutoFACT	similarity	1	191	Accession "k49 f 3430753"; Desc "PREDICTED: somatic embryogenesis receptor kinase 2-like isoform X2 [Setaria italica]"; Evalue "2e-81"; Identity "92% (118/127)"; Hit 3;
Ado_T027667	cog	similarity	103	183	Accession "lin0741"; Desc ""; Evalue 6e-12; Identity 39% (32/81); Hit 0;
Ado_T027667	kegg	similarity	65	190	Accession "zma:100282539"; Desc "BRASSINOSTEROID INSENSITIVE 1-associated receptor kinase 1"; Evalue 9e-80; Identity 92% (116/126); Hit 2;
Ado_T027667	nr	similarity	64	190	Accession "XP 004983941"; Desc "PREDICTED: somatic embryogenesis receptor kinase 2-like isoform X2 [Setaria italica]"; Evalue 2e-81; Identity 92% (118/127); Hit 3;
Ado_T027667	pfam	locus	.	.	text "LRRNT 2"
Ado_T027667	pfam	similarity	66	106	Accession "PF08263"; Desc "pfam08263, LRRNT 2, Leucine rich repeat N-terminal domain"; Evalue 1e-11; Identity 45% (19/42); Hit 1;
Ado_T027667	smart	similarity	.	.
Ado_T027667	trEST_AutoFACT	similarity	.	.
Ado_T027667	uniref100	GO	.	.	text "GO:0004872|receptor activity|IEA; GO:0005515|protein binding|IEA; GO:0016301|kinase activity|IEA"
Ado_T027667	uniref100	similarity	65	190	Accession "UniRef100 B6T4K3"; Desc "BRASSINOSTEROID INSENSITIVE 1-associated receptor kinase 1 n=1 Tax=Zea mays RepID=B6T4K3 MAIZE"; Evalue 3e-79; Identity 92% (116/126); Hit 2;
Ado_T027668	AutoFACT	similarity	1	125	Accession "k49 f 3430816"; Desc "Unassigned protein"; Evalue ""; Identity ""; Hit ;
Ado_T027668	cog	similarity	.	.
Ado_T027668	kegg	locus	.	.	text "Os01g0765300"
Ado_T027668	kegg	similarity	33	125	Accession "osa:4326897"; Desc "Os01g0765300 hypothetical protein"; Evalue 3e-51; Identity 86% (80/92); Hit 0;
Ado_T027668	nr	similarity	33	125	Accession "NP 001044349"; Desc "Os01g0765300 [Oryza sativa Japonica Group] >gi|57899569|dbj|BAD87148.1| ubiquitin system component Cue domain-containing protein-like [Oryza sativa Japonica Group] >gi|255673714|dbj|BAF06263.2| Os01g0765300 [Oryza sativa Japonica Group]"; Evalue 2e-52; Identity 86% (80/92); Hit 0;
Ado_T027668	pfam	similarity	.	.
Ado_T027668	smart	similarity	.	.
Ado_T027668	trEST_AutoFACT	similarity	.	.
Ado_T027668	uniref100	similarity	33	125	Accession "UniRef100 Q5JN15"; Desc "Os01g0765300 protein n=1 Tax=Oryza sativa Japonica Group RepID=Q5JN15 ORYSJ"; Evalue 5e-51; Identity 86% (80/92); Hit 1;
Ado_T027669	AutoFACT	similarity	.	.
Ado_T027669	cog	similarity	.	.
Ado_T027669	kegg	similarity	.	.
Ado_T027669	nr	similarity	.	.
Ado_T027669	pfam	similarity	.	.
Ado_T027669	smart	similarity	.	.
Ado_T027669	trEST_AutoFACT	similarity	.	.
Ado_T027669	uniref100	similarity	.	.
Ado_T027670	AutoFACT	similarity	1	208	Accession "k49 f 3430858"; Desc "Unassigned protein"; Evalue ""; Identity ""; Hit ;
Ado_T027670	cog	similarity	.	.
Ado_T027670	kegg	locus	.	.	text "SORBIDRAFT 09g007650"
Ado_T027670	kegg	similarity	42	207	Accession "sbi:SORBI 09g007650"; Desc "SORBIDRAFT 09g007650 hypothetical protein"; Evalue 5e-45; Identity 54% (99/182); Hit 0;
Ado_T027670	nr	similarity	42	207	Accession "XP 004960654"; Desc "PREDICTED: transcription factor bHLH68-like [Setaria italica]"; Evalue 2e-53; Identity 57% (97/169); Hit 1;
Ado_T027670	pfam	similarity	.	.
Ado_T027670	smart	similarity	.	.
Ado_T027670	trEST_AutoFACT	similarity	.	.
Ado_T027670	uniref100	GO	.	.	text "GO:0005634|nucleus|IEA; GO:0030528|transcription regulator activity|IEA; GO:0045449|regulation of transcription|IEA"
Ado_T027670	uniref100	similarity	42	207	Accession "UniRef100 C5YV58"; Desc "Putative uncharacterized protein Sb09g007650 n=1 Tax=Sorghum bicolor RepID=C5YV58 SORBI"; Evalue 2e-44; Identity 54% (99/182); Hit 0;
Ado_T027671	AutoFACT	similarity	1	203	Accession "k49 f 3430863"; Desc "Unassigned protein"; Evalue ""; Identity ""; Hit ;
Ado_T027671	cog	similarity	2	87	Accession "all4690"; Desc ""; Evalue 9e-18; Identity 45% (39/85); Hit 0;
Ado_T027671	kegg	similarity	0	141	Accession "zma:100272998"; Desc "hypothetical protein LOC100272998"; Evalue 7e-89; Identity 90% (127/141); Hit 0;
Ado_T027671	nr	similarity	0	141	Accession "NP 001140920"; Desc "hypothetical protein [Zea mays] >gi|194701772|gb|ACF84970.1| unknown [Zea mays] >gi|413951083|gb|AFW83732.1| hypothetical protein ZEAMMB73 536198 [Zea mays]"; Evalue 9e-90; Identity 90% (127/141); Hit 0;
Ado_T027671	pfam	similarity	.	.
Ado_T027671	smart	similarity	.	.
Ado_T027671	trEST_AutoFACT	similarity	.	.
Ado_T027671	uniref100	similarity	0	141	Accession "UniRef100 Q8S0I2"; Desc "Methyltransferase-like n=2 Tax=Oryza sativa Japonica Group RepID=Q8S0I2 ORYSJ"; Evalue 8e-86; Identity 90% (127/141); Hit 3;
Ado_T027673	AutoFACT	similarity	1	283	Accession "k49 f 3431063"; Desc "ABC-type transport system involved in resistance to organic solvents, periplasmic component n=1 Tax=Zea mays RepID=B6U6V2 MAIZE"; Evalue "1e-19"; Identity "50% (56/110)"; Hit 3;
Ado_T027673	cog	similarity	.	.
Ado_T027673	kegg	similarity	1	106	Accession "zma:100285575"; Desc "ABC-type transport system involved in resistance to organic solvents, periplasmic component"; Evalue 4e-20; Identity 50% (56/110); Hit 2;
Ado_T027673	nr	similarity	1	108	Accession "XP 004971436"; Desc "PREDICTED: protein TRIGALACTOSYLDIACYLGLYCEROL 2, chloroplastic-like [Setaria italica]"; Evalue 9e-24; Identity 54% (61/112); Hit 1;
Ado_T027673	pfam	similarity	.	.
Ado_T027673	smart	similarity	.	.
Ado_T027673	trEST_AutoFACT	similarity	.	.
Ado_T027673	uniref100	similarity	1	106	Accession "UniRef100 B6U6V2"; Desc "ABC-type transport system involved in resistance to organic solvents, periplasmic component n=1 Tax=Zea mays RepID=B6U6V2 MAIZE"; Evalue 1e-19; Identity 50% (56/110); Hit 3;
Ado_T027674	AutoFACT	similarity	.	.
Ado_T027674	cog	similarity	.	.
Ado_T027674	kegg	similarity	.	.
Ado_T027674	nr	similarity	.	.
Ado_T027674	pfam	similarity	.	.
Ado_T027674	smart	similarity	.	.
Ado_T027674	trEST_AutoFACT	similarity	.	.
Ado_T027674	uniref100	similarity	.	.
Ado_T027672	AutoFACT	GO	.	.	text "GO:0005741|mitochondrial outer membrane|IEA; GO:0006820|anion transport|IEA; GO:0008308|voltage-gated anion channel activity|IEA; GO:0055085|transmembrane transport|IEA"
Ado_T027672	AutoFACT	similarity	1	304	Accession "Contig10052"; Desc "Outer mitochondrial membrane protein porin n=1 Tax=Zea mays RepID=Q9SPD7 MAIZE"; Evalue "1e-85"; Identity "80% (104/129)"; Hit 1;
Ado_T027672	cog	similarity	.	.
Ado_T027672	kegg	locus	.	.	text "vdac2"
Ado_T027672	kegg	similarity	106	235	Accession "zma:541796"; Desc "vdac2 voltage-dependent anion channel protein 2 K05862 voltage-dependent anion channel"; Evalue 5e-86; Identity 80% (104/129); Hit 1;
Ado_T027672	nr	similarity	106	235	Accession "NP 001104949"; Desc "voltage-dependent anion channel protein2 [Zea mays] >gi|5929932|gb|AAD56653.1|AF178952 1 voltage-dependent anion channel protein 2 [Zea mays] >gi|194701966|gb|ACF85067.1| unknown [Zea mays] >gi|195624836|gb|ACG34248.1| outer mitochondrial membrane protein porin [Zea mays] >gi|413946245|gb|AFW78894.1| outer membrane protein porinVoltage-dependent anion channel prote…
Ado_T027672	pfam	locus	.	.	text "Porin 3"
Ado_T027672	pfam	similarity	113	236	Accession "PF01459"; Desc "pfam01459, Porin 3, Eukaryotic porin"; Evalue 6e-49; Identity 44% (55/124); Hit 1;
Ado_T027672	smart	similarity	.	.
Ado_T027672	trEST_AutoFACT	similarity	.	.
Ado_T027672	uniref100	GO	.	.	text "GO:0005741|mitochondrial outer membrane|IEA; GO:0006820|anion transport|IEA; GO:0008308|voltage-gated anion channel activity|IEA; GO:0055085|transmembrane transport|IEA"
Ado_T027672	uniref100	similarity	106	235	Accession "UniRef100 Q9SPD7"; Desc "Outer mitochondrial membrane protein porin n=1 Tax=Zea mays RepID=Q9SPD7 MAIZE"; Evalue 1e-85; Identity 80% (104/129); Hit 1;
Ado_T027676	AutoFACT	similarity	1	363	Accession "k49 f 3431175"; Desc "Unassigned protein"; Evalue ""; Identity ""; Hit ;
Ado_T027676	cog	similarity	.	.
Ado_T027676	kegg	locus	.	.	text "SORBIDRAFT 03g039580"
Ado_T027676	kegg	similarity	137	176	Accession "sbi:SORBI 03g039580"; Desc "SORBIDRAFT 03g039580 hypothetical protein"; Evalue 9e-13; Identity 82% (32/39); Hit 0;
Ado_T027676	nr	similarity	124	175	Accession "BAJ93101"; Desc "predicted protein [Hordeum vulgare subsp. vulgare]"; Evalue 5e-14; Identity 66% (34/51); Hit 0;
Ado_T027676	pfam	similarity	.	.
Ado_T027676	smart	similarity	.	.
Ado_T027676	trEST_AutoFACT	similarity	.	.
Ado_T027676	uniref100	similarity	124	175	Accession "UniRef100 F2DDD0"; Desc "Predicted protein (Fragment) n=1 Tax=Hordeum vulgare subsp. vulgare RepID=F2DDD0 HORVD"; Evalue 1e-12; Identity 66% (34/51); Hit 1;
Ado_T027675	AutoFACT	similarity	1	179	Accession "Contig10053"; Desc "Unassigned protein"; Evalue ""; Identity ""; Hit ;
Ado_T027675	cog	similarity	.	.
Ado_T027675	kegg	similarity	146	179	Accession "rcu:RCOM 0918870"; Desc "Coatomer subunit beta, putative"; Evalue 4e-11; Identity 100% (33/33); Hit 2;
Ado_T027675	nr	similarity	146	179	Accession "NP 001170748"; Desc "uncharacterized protein LOC100384840 [Zea mays] >gi|238007314|gb|ACR34692.1| unknown [Zea mays]"; Evalue 3e-13; Identity 100% (33/33); Hit 1;
Ado_T027675	pfam	similarity	.	.
Ado_T027675	smart	similarity	.	.
Ado_T027675	trEST_AutoFACT	similarity	.	.
Ado_T027675	uniref100	GO	.	.	text "GO:0005198|structural molecule activity|IEA; GO:0005515|protein binding|IEA; GO:0006886|intracellular protein transport|IEA; GO:0016192|vesicle-mediated transport|IEA; GO:0030126|COPI vesicle coat|IEA"
Ado_T027675	uniref100	similarity	146	179	Accession "UniRef100 B9NET6"; Desc "Predicted protein (Fragment) n=1 Tax=Populus trichocarpa RepID=B9NET6 POPTR"; Evalue 1e-12; Identity 100% (33/33); Hit 1;
Ado_T027678	AutoFACT	locus	.	.	text "heat shock protein binding protein"
Ado_T027678	AutoFACT	similarity	1	132	Accession "k49 f 3431328"; Desc "PREDICTED: dnaJ homolog subfamily C member 17-like [Setaria italica]"; Evalue "1e-32"; Identity "93% (56/60)"; Hit 1;
Ado_T027678	cog	similarity	.	.
Ado_T027678	kegg	locus	.	.	text "heat shock protein binding protein"
Ado_T027678	kegg	similarity	1	60	Accession "zma:100284067"; Desc "heat shock protein binding protein K09537 DnaJ homolog subfamily C member 17"; Evalue 1e-31; Identity 91% (55/60); Hit 1;
Ado_T027678	nr	similarity	1	60	Accession "XP 004985791"; Desc "PREDICTED: dnaJ homolog subfamily C member 17-like [Setaria italica]"; Evalue 1e-32; Identity 93% (56/60); Hit 1;
Ado_T027678	pfam	similarity	.	.
Ado_T027678	smart	similarity	.	.
Ado_T027678	trEST_AutoFACT	similarity	.	.
Ado_T027678	uniref100	GO	.	.	text "GO:0003676|nucleic acid binding|IEA; GO:0006950|response to stress|IEA; GO:0031072|heat shock protein binding|IEA"
Ado_T027678	uniref100	similarity	1	60	Accession "UniRef100 B6TPQ8"; Desc "Heat shock protein binding protein n=1 Tax=Zea mays RepID=B6TPQ8 MAIZE"; Evalue 4e-31; Identity 91% (55/60); Hit 1;
Ado_T027679	AutoFACT	locus	.	.	text "fea2"
Ado_T027679	AutoFACT	similarity	1	269	Accession "k49 f 3431332"; Desc "PREDICTED: leucine-rich repeat receptor-like protein FASCIATED EAR2-like [Setaria italica]"; Evalue "1e-167"; Identity "87% (235/269)"; Hit 1;
Ado_T027679	cog	similarity	.	.
Ado_T027679	kegg	locus	.	.	text "fea2"
Ado_T027679	kegg	similarity	0	269	Accession "zma:542675"; Desc "fea2 fasciated ear2"; Evalue 1e-160; Identity 85% (229/269); Hit 2;
Ado_T027679	nr	similarity	0	269	Accession "XP 004953018"; Desc "PREDICTED: leucine-rich repeat receptor-like protein FASCIATED EAR2-like [Setaria italica]"; Evalue 1e-167; Identity 87% (235/269); Hit 1;
Ado_T027679	pfam	similarity	.	.
Ado_T027679	smart	similarity	.	.
Ado_T027679	trEST_AutoFACT	similarity	.	.
Ado_T027679	uniref100	GO	.	.	text "GO:0005515|protein binding|IEA"
Ado_T027679	uniref100	similarity	0	269	Accession "UniRef100 Q940E8"; Desc "Fasciated ear2 n=1 Tax=Zea mays RepID=Q940E8 MAIZE"; Evalue 1e-160; Identity 85% (229/269); Hit 4;
Ado_T027680	AutoFACT	similarity	1	266	Accession "k49 f 3431336"; Desc "PREDICTED: nucleoporin NUP53-like [Setaria italica]"; Evalue "6e-95"; Identity "90% (141/156)"; Hit 3;
Ado_T027680	cog	similarity	.	.
Ado_T027680	kegg	locus	.	.	text "SORBIDRAFT 03g002640"
Ado_T027680	kegg	similarity	110	265	Accession "sbi:SORBI 03g002640"; Desc "SORBIDRAFT 03g002640 hypothetical protein"; Evalue 2e-96; Identity 90% (141/156); Hit 0;
Ado_T027680	nr	similarity	110	265	Accession "XP 004968547"; Desc "PREDICTED: nucleoporin NUP53-like [Setaria italica]"; Evalue 6e-95; Identity 90% (141/156); Hit 3;
Ado_T027680	pfam	locus	.	.	text "Nup35 RRM"
Ado_T027680	pfam	similarity	184	265	Accession "PF05172"; Desc "pfam05172, Nup35 RRM, Nup53/35/40-type RNA recognition motif"; Evalue 3e-31; Identity 45% (37/82); Hit 1;
Ado_T027680	smart	similarity	.	.
Ado_T027680	trEST_AutoFACT	similarity	.	.
Ado_T027680	uniref100	similarity	110	265	Accession "UniRef100 B6TI12"; Desc "MPPN domain containing protein n=1 Tax=Zea mays RepID=B6TI12 MAIZE"; Evalue 9e-90; Identity 87% (137/157); Hit 3;
Ado_T027681	AutoFACT	similarity	1	253	Accession "k49 f 3431338"; Desc "Unassigned protein"; Evalue ""; Identity ""; Hit ;
Ado_T027681	cog	similarity	.	.
Ado_T027681	kegg	locus	.	.	text "SORBIDRAFT 01g020000"
Ado_T027681	kegg	similarity	111	253	Accession "sbi:SORBI 01g020000"; Desc "SORBIDRAFT 01g020000 hypothetical protein"; Evalue 3e-82; Identity 85% (121/142); Hit 0;
Ado_T027681	nr	similarity	115	253	Accession "XP 004982954"; Desc "PREDICTED: GDSL esterase/lipase At5g33370-like [Setaria italica]"; Evalue 3e-85; Identity 89% (123/138); Hit 0;
Ado_T027681	pfam	similarity	.	.
Ado_T027681	smart	similarity	.	.
Ado_T027681	trEST_AutoFACT	similarity	.	.
Ado_T027681	uniref100	GO	.	.	text "GO:0006629|lipid metabolic process|IEA; GO:0016788|hydrolase activity, acting on ester bonds|IEA"
Ado_T027681	uniref100	similarity	117	253	Accession "UniRef100 B6UBC0"; Desc "Anther-specific proline-rich protein APG n=1 Tax=Zea mays RepID=B6UBC0 MAIZE"; Evalue 1e-80; Identity 87% (119/136); Hit 2;
Ado_T027682	AutoFACT	similarity	1	421	Accession "k49 f 3431345"; Desc "Unassigned protein"; Evalue "1e-14"; Identity "60% (38/63)"; Hit 0;
Ado_T027682	cog	similarity	.	.
Ado_T027682	kegg	similarity	52	115	Accession "zma:100217212"; Desc "hypothetical protein LOC100217212"; Evalue 1e-13; Identity 60% (38/63); Hit 0;
Ado_T027682	nr	similarity	52	115	Accession "NP 001137041"; Desc "hypothetical protein [Zea mays] >gi|194698108|gb|ACF83138.1| unknown [Zea mays] >gi|414590928|tpg|DAA41499.1| TPA: hypothetical protein ZEAMMB73 638158 [Zea mays]"; Evalue 1e-14; Identity 60% (38/63); Hit 0;
Ado_T027682	pfam	similarity	.	.
Ado_T027682	smart	similarity	.	.
Ado_T027682	trEST_AutoFACT	similarity	.	.
Ado_T027682	uniref100	similarity	52	115	Accession "UniRef100 B4FLZ5"; Desc "Putative uncharacterized protein n=1 Tax=Zea mays RepID=B4FLZ5 MAIZE"; Evalue 3e-13; Identity 60% (38/63); Hit 0;
Ado_T027677	AutoFACT	function	.	.	text "General function prediction only"
Ado_T027677	AutoFACT	similarity	1	179	Accession "Contig10054"; Desc "PREDICTED: sulfite oxidase-like [Setaria italica]"; Evalue "2e-79"; Identity "75% (130/172)"; Hit 1;
Ado_T027677	cog	function	.	.	text "General function prediction only"
Ado_T027677	cog	similarity	16	119	Accession "MT1801"; Desc "[R] COG2041 Sulfite oxidase and related enzymes"; Evalue 1e-14; Identity 35% (37/104); Hit 1;
Ado_T027677	kegg	locus	.	.	text "pco137761b"
Ado_T027677	kegg	similarity	8	179	Accession "zma:100284296"; Desc "pco137761b LOC100284296 (EC:1.8.3.1)"; Evalue 2e-70; Identity 69% (119/172); Hit 3;
Ado_T027677	nr	similarity	8	179	Accession "XP 004973996"; Desc "PREDICTED: sulfite oxidase-like [Setaria italica]"; Evalue 2e-79; Identity 75% (130/172); Hit 1;
Ado_T027677	pfam	locus	.	.	text "Mo-co dimer"
Ado_T027677	pfam	similarity	18	179	Accession "PF03404"; Desc "pfam03404, Mo-co dimer, Mo-co oxidoreductase dimerisation domain"; Evalue 1e-38; Identity 29% (49/164); Hit 1;
Ado_T027677	smart	similarity	.	.
Ado_T027677	trEST_AutoFACT	similarity	.	.
Ado_T027677	uniref100	similarity	8	179	Accession "UniRef100 Q8LP96"; Desc "Moco containing protein n=1 Tax=Oryza sativa Japonica Group RepID=Q8LP96 ORYSJ"; Evalue 2e-75; Identity 72% (124/172); Hit 2;
Ado_T027683	AutoFACT	locus	.	.	text "50S ribosomal protein L18"
Ado_T027683	AutoFACT	pathway	.	.	text " Ribosome"
Ado_T027683	AutoFACT	similarity	1	160	Accession "k49 f 3431424"; Desc "50S ribosomal protein L18 [Zea mays] >gi|226510381|ref|NP 001150322.1| 50S ribosomal protein L18 [Zea mays] >gi|195608440|gb|ACG26050.1| 50S ribosomal protein L18 [Zea mays] >gi|195609138|gb|ACG26399.1| 50S ribosomal protein L18 [Zea mays] >gi|195638354|gb|ACG38645.1| 50S ribosomal protein L18 [Zea mays] >gi|195652601|gb|ACG45768.1| 50S ribosomal protein L18 [Zea …
Ado_T027683	cog	similarity	.	.
Ado_T027683	kegg	locus	.	.	text "50S ribosomal protein L18"
Ado_T027683	kegg	pathway	.	.	text " Ribosome"
Ado_T027683	kegg	similarity	82	160	Accession "zma:100283952"; Desc "50S ribosomal protein L18 K02881 large subunit ribosomal protein L18"; Evalue 5e-34; Identity 82% (65/79); Hit 1;
Ado_T027683	nr	similarity	82	160	Accession "NP 001152098"; Desc "50S ribosomal protein L18 [Zea mays] >gi|226510381|ref|NP 001150322.1| 50S ribosomal protein L18 [Zea mays] >gi|195608440|gb|ACG26050.1| 50S ribosomal protein L18 [Zea mays] >gi|195609138|gb|ACG26399.1| 50S ribosomal protein L18 [Zea mays] >gi|195638354|gb|ACG38645.1| 50S ribosomal protein L18 [Zea mays] >gi|195652601|gb|ACG45768.1| 50S ribosomal protein L18 [Zea m…
Ado_T027683	pfam	locus	.	.	text "Ribosomal L18p"
Ado_T027683	pfam	similarity	83	151	Accession "PF00861"; Desc "pfam00861, Ribosomal L18p, Ribosomal L18p/L5e family"; Evalue 3e-12; Identity 36% (26/71); Hit 1;
Ado_T027683	smart	similarity	.	.
Ado_T027683	trEST_AutoFACT	similarity	.	.
Ado_T027683	uniref100	GO	.	.	text "GO:0003735|structural constituent of ribosome|IEA; GO:0005622|intracellular|IEA; GO:0005840|ribosome|IEA; GO:0006412|translation|IEA"
Ado_T027683	uniref100	similarity	82	160	Accession "UniRef100 B6SMG7"; Desc "50S ribosomal protein L18 n=1 Tax=Zea mays RepID=B6SMG7 MAIZE"; Evalue 2e-33; Identity 82% (65/79); Hit 1;
Ado_T027684	AutoFACT	similarity	1	217	Accession "k49 f 3431516"; Desc "Unassigned protein"; Evalue ""; Identity ""; Hit ;
Ado_T027684	cog	similarity	.	.
Ado_T027684	kegg	locus	.	.	text "SORBIDRAFT 09g029030"
Ado_T027684	kegg	similarity	0	60	Accession "sbi:SORBI 09g029030"; Desc "SORBIDRAFT 09g029030 hypothetical protein"; Evalue 1e-29; Identity 96% (58/60); Hit 0;
Ado_T027684	nr	similarity	0	60	Accession "NP 001170311"; Desc "uncharacterized protein LOC100384276 [Zea mays] >gi|224034979|gb|ACN36565.1| unknown [Zea mays]"; Evalue 1e-32; Identity 96% (58/60); Hit 1;
Ado_T027684	pfam	similarity	.	.
Ado_T027684	smart	similarity	.	.
Ado_T027684	trEST_AutoFACT	similarity	.	.
Ado_T027684	uniref100	similarity	0	60	Accession "UniRef100 C0PMZ9"; Desc "Putative uncharacterized protein n=1 Tax=Zea mays RepID=C0PMZ9 MAIZE"; Evalue 3e-31; Identity 96% (58/60); Hit 0;
Ado_T027685	AutoFACT	similarity	1	114	Accession "k49 f 3431561"; Desc "Unassigned protein"; Evalue ""; Identity ""; Hit ;
Ado_T027685	cog	similarity	.	.
Ado_T027685	kegg	similarity	0	33	Accession "zma:100284030"; Desc "permease I"; Evalue 7e-16; Identity 100% (33/33); Hit 2;
Ado_T027685	nr	similarity	0	33	Accession "XP 003559230"; Desc "PREDICTED: nucleobase-ascorbate transporter 6-like [Brachypodium distachyon]"; Evalue 3e-18; Identity 100% (33/33); Hit 1;
Ado_T027685	pfam	similarity	.	.
Ado_T027685	smart	similarity	.	.
Ado_T027685	trEST_AutoFACT	similarity	.	.
Ado_T027685	uniref100	similarity	0	33	Accession "UniRef100 F2D1Y0"; Desc "Predicted protein n=1 Tax=Hordeum vulgare subsp. vulgare RepID=F2D1Y0 HORVD"; Evalue 2e-15; Identity 100% (33/33); Hit 2;
Ado_T027686	AutoFACT	similarity	1	383	Accession "k49 f 3431569"; Desc "PREDICTED: two-component response regulator ARR8-like isoform X2 [Setaria italica]"; Evalue "2e-26"; Identity "63% (74/117)"; Hit 1;
Ado_T027686	cog	similarity	.	.
Ado_T027686	kegg	locus	.	.	text "Os01g0952500"
Ado_T027686	kegg	similarity	269	378	Accession "osa:4325747"; Desc "Os01g0952500 hypothetical protein"; Evalue 5e-22; Identity 53% (61/113); Hit 0;
Ado_T027686	nr	similarity	269	378	Accession "XP 004971287"; Desc "PREDICTED: two-component response regulator ARR8-like isoform X2 [Setaria italica]"; Evalue 2e-26; Identity 63% (74/117); Hit 1;
Ado_T027686	pfam	similarity	.	.
Ado_T027686	smart	similarity	.	.
Ado_T027686	trEST_AutoFACT	similarity	.	.
Ado_T027686	uniref100	similarity	269	378	Accession "UniRef100 Q4GZK7"; Desc "Type A response regulator 4 n=2 Tax=Oryza sativa RepID=Q4GZK7 ORYSI"; Evalue 1e-21; Identity 53% (61/113); Hit 2;
Ado_T027687	AutoFACT	similarity	1	127	Accession "k49 f 3431573"; Desc "Unassigned protein"; Evalue "3e-21"; Identity "63% (44/69)"; Hit 0;
Ado_T027687	cog	similarity	.	.
Ado_T027687	kegg	locus	.	.	text "Os05g0249900"
Ado_T027687	kegg	similarity	0	71	Accession "osa:4338217"; Desc "Os05g0249900 hypothetical protein"; Evalue 3e-18; Identity 59% (42/71); Hit 0;
Ado_T027687	nr	similarity	0	69	Accession "EEE62994"; Desc "hypothetical protein OsJ 17802 [Oryza sativa Japonica Group]"; Evalue 3e-21; Identity 63% (44/69); Hit 0;
Ado_T027687	pfam	similarity	.	.
Ado_T027687	smart	similarity	.	.
Ado_T027687	trEST_AutoFACT	similarity	.	.
Ado_T027687	uniref100	similarity	0	69	Accession "UniRef100 B9FNH2"; Desc "Putative uncharacterized protein n=1 Tax=Oryza sativa Japonica Group RepID=B9FNH2 ORYSJ"; Evalue 9e-20; Identity 63% (44/69); Hit 0;
Ado_T027689	AutoFACT	similarity	.	.
Ado_T027689	cog	similarity	.	.
Ado_T027689	kegg	similarity	.	.
Ado_T027689	nr	similarity	.	.
Ado_T027689	pfam	similarity	.	.
Ado_T027689	smart	similarity	.	.
Ado_T027689	trEST_AutoFACT	similarity	.	.
Ado_T027689	uniref100	similarity	.	.
Ado_T027690	AutoFACT	similarity	1	205	Accession "k49 f 3431609"; Desc "Unassigned protein"; Evalue ""; Identity ""; Hit ;
Ado_T027690	cog	similarity	.	.
Ado_T027690	kegg	similarity	0	204	Accession "zma:100282080"; Desc "anthocyanidin 3-O-glucosyltransferase"; Evalue 2e-58; Identity 49% (101/205); Hit 4;
Ado_T027690	nr	similarity	0	204	Accession "NP 001059726"; Desc "Os07g0503300 [Oryza sativa Japonica Group] >gi|34394680|dbj|BAC83986.1| putative glucosyltransferase [Oryza sativa Japonica Group] >gi|113611262|dbj|BAF21640.1| Os07g0503300 [Oryza sativa Japonica Group] >gi|125600350|gb|EAZ39926.1| hypothetical protein OsJ 24364 [Oryza sativa Japonica Group] >gi|215740708|dbj|BAG97364.1| unnamed protein product [Oryza sativa Japon…
Ado_T027690	pfam	similarity	.	.
Ado_T027690	smart	similarity	.	.
Ado_T027690	trEST_AutoFACT	similarity	.	.
Ado_T027690	uniref100	similarity	0	204	Accession "UniRef100 Q6Z481"; Desc "Os07g0503300 protein n=1 Tax=Oryza sativa Japonica Group RepID=Q6Z481 ORYSJ"; Evalue 7e-90; Identity 68% (140/204); Hit 1;
Ado_T027691	AutoFACT	GO	.	.	text "GO:0004497|monooxygenase activity|IEA; GO:0008152|metabolic process|IEA; GO:0016491|oxidoreductase activity|IEA; GO:0055114|oxidation reduction|IEA"
Ado_T027691	AutoFACT	similarity	1	227	Accession "k49 f 3431674"; Desc "FscO n=1 Tax=Zea mays RepID=B6U1E2 MAIZE"; Evalue "1e-86"; Identity "82% (139/169)"; Hit 1;
Ado_T027691	cog	similarity	.	.
Ado_T027691	kegg	similarity	0	166	Accession "zma:100285158"; Desc "fscO"; Evalue 5e-87; Identity 82% (139/169); Hit 1;
Ado_T027691	nr	similarity	0	168	Accession "XP 004965972"; Desc "PREDICTED: zeaxanthin epoxidase, chloroplastic-like isoform X2 [Setaria italica]"; Evalue 1e-98; Identity 88% (151/171); Hit 1;
Ado_T027691	pfam	similarity	.	.
Ado_T027691	smart	similarity	.	.
Ado_T027691	trEST_AutoFACT	similarity	.	.
Ado_T027691	uniref100	GO	.	.	text "GO:0004497|monooxygenase activity|IEA; GO:0008152|metabolic process|IEA; GO:0016491|oxidoreductase activity|IEA; GO:0055114|oxidation reduction|IEA"
Ado_T027691	uniref100	similarity	0	166	Accession "UniRef100 B6U1E2"; Desc "FscO n=1 Tax=Zea mays RepID=B6U1E2 MAIZE"; Evalue 1e-86; Identity 82% (139/169); Hit 1;
Ado_T027688	AutoFACT	similarity	1	347	Accession "Contig10057"; Desc "Zinc finger CCCH domain-containing protein 45 n=1 Tax=Oryza sativa Japonica Group RepID=C3H45 ORYSJ"; Evalue "1e-174"; Identity "77% (258/333)"; Hit 3;
Ado_T027688	cog	similarity	61	237	Accession "YDR374c"; Desc ""; Evalue 6e-13; Identity 26% (48/181); Hit 0;
Ado_T027688	kegg	locus	.	.	text "SORBIDRAFT 10g027200"
Ado_T027688	kegg	similarity	27	347	Accession "sbi:SORBI 10g027200"; Desc "SORBIDRAFT 10g027200 hypothetical protein"; Evalue 0.0; Identity 80% (258/320); Hit 0;
Ado_T027688	nr	similarity	27	347	Accession "XP 004966206"; Desc "PREDICTED: zinc finger CCCH domain-containing protein 45-like [Setaria italica]"; Evalue 0.0; Identity 80% (259/320); Hit 1;
Ado_T027688	pfam	locus	.	.	text "YTH"
Ado_T027688	pfam	similarity	73	208	Accession "PF04146"; Desc "pfam04146, YTH, YT521-B-like domain"; Evalue 6e-60; Identity 43% (59/135); Hit 1;
Ado_T027688	smart	similarity	.	.
Ado_T027688	trEST_AutoFACT	similarity	.	.
Ado_T027688	uniref100	similarity	27	347	Accession "UniRef100 Q0DA50"; Desc "Zinc finger CCCH domain-containing protein 45 n=1 Tax=Oryza sativa Japonica Group RepID=C3H45 ORYSJ"; Evalue 1e-174; Identity 77% (258/333); Hit 3;
Ado_T027692	AutoFACT	similarity	.	.
Ado_T027692	cog	similarity	.	.
Ado_T027692	kegg	similarity	.	.
Ado_T027692	nr	similarity	.	.
Ado_T027692	pfam	similarity	.	.
Ado_T027692	smart	similarity	.	.
Ado_T027692	trEST_AutoFACT	similarity	.	.
Ado_T027692	uniref100	similarity	.	.
Ado_T027693	AutoFACT	similarity	1	376	Accession "k49 f 3431856"; Desc "TPA: putative leucine-rich repeat receptor protein kinase family protein [Zea mays]"; Evalue "1e-144"; Identity "74% (233/312)"; Hit 3;
Ado_T027693	cog	similarity	192	362	Accession "SPBC1D7.05c"; Desc "[RTKL] COG0515 Serine/threonine protein kinase"; Evalue 3e-16; Identity 30% (52/170); Hit 1;
Ado_T027693	kegg	similarity	115	376	Accession "rcu:RCOM 0104460"; Desc "receptor protein kinase, putative (EC:1.3.1.74)"; Evalue 1e-106; Identity 67% (176/262); Hit 3;
Ado_T027693	nr	similarity	64	376	Accession "gi|414885940|tpg|DAA61954.1|"; Desc "TPA: putative leucine-rich repeat receptor protein kinase family protein [Zea mays]"; Evalue 1e-144; Identity 74% (233/312); Hit 3;
Ado_T027693	pfam2	locus	.	.	text "Pkinase Tyr"
Ado_T027693	pfam2	similarity	119	376	Accession "PF07714"; Desc "pfam07714, Pkinase Tyr, Protein tyrosine kinase"; Evalue 6e-28; Identity 25% (68/262); Hit 2;
Ado_T027693	pfam	locus	.	.	text "Pkinase"
Ado_T027693	pfam	similarity	192	376	Accession "PF00069"; Desc "pfam00069, Pkinase, Protein kinase domain"; Evalue 2e-35; Identity 31% (59/189); Hit 1;
Ado_T027693	smart2	locus	.	.	text "STYKc"
Ado_T027693	smart2	similarity	119	376	Accession "00221"; Desc "smart00221, STYKc, Protein kinase unclassified specificity"; Evalue 3e-27; Identity 23% (61/261); Hit 2;
Ado_T027693	smart3	locus	.	.	text "TyrKc"
Ado_T027693	smart3	similarity	119	376	Accession "00219"; Desc "smart00219, TyrKc, Tyrosine kinase, catalytic domain"; Evalue 3e-27; Identity 23% (62/261); Hit 3;
Ado_T027693	smart	locus	.	.	text "S TKc"
Ado_T027693	smart	similarity	190	376	Accession "00220"; Desc "smart00220, S TKc, Serine/Threonine protein kinases, catalytic domain"; Evalue 3e-29; Identity 30% (58/189); Hit 1;
Ado_T027693	trEST_AutoFACT	similarity	.	.
Ado_T027693	uniref100	GO	.	.	text "GO:0000166|nucleotide binding|IEA; GO:0004672|protein kinase activity|IEA; GO:0004674|protein serine/threonine kinase activity|IEA; GO:0005515|protein binding|IEA; GO:0005524|ATP binding|IEA; GO:0006468|protein amino acid phosphorylation|IEA; GO:0016301|kinase activity|IEA"
Ado_T027693	uniref100	similarity	107	376	Accession "UniRef100 Q2L3U3"; Desc "CLAVATA-like kinase n=1 Tax=Triticum aestivum RepID=Q2L3U3 WHEAT"; Evalue 1e-127; Identity 76% (211/275); Hit 4;
Ado_T027694	AutoFACT	similarity	1	174	Accession "k49 f 3431910"; Desc "Unassigned protein"; Evalue "2e-23"; Identity "59% (60/101)"; Hit 0;
Ado_T027694	cog	similarity	.	.
Ado_T027694	kegg	locus	.	.	text "SORBIDRAFT 07g000690"
Ado_T027694	kegg	similarity	87	173	Accession "sbi:SORBI 07g000690"; Desc "SORBIDRAFT 07g000690 hypothetical protein"; Evalue 2e-22; Identity 59% (60/101); Hit 0;
Ado_T027694	nr	similarity	87	173	Accession "XP 002443710"; Desc "hypothetical protein SORBIDRAFT 07g000690 [Sorghum bicolor] >gi|241940060|gb|EES13205.1| hypothetical protein SORBIDRAFT 07g000690 [Sorghum bicolor]"; Evalue 2e-23; Identity 59% (60/101); Hit 0;
Ado_T027694	pfam	similarity	.	.
Ado_T027694	smart	similarity	.	.
Ado_T027694	trEST_AutoFACT	similarity	.	.
Ado_T027694	uniref100	similarity	87	173	Accession "UniRef100 C5YLH2"; Desc "Putative uncharacterized protein Sb07g000690 n=1 Tax=Sorghum bicolor RepID=C5YLH2 SORBI"; Evalue 6e-22; Identity 59% (60/101); Hit 0;
Ado_T027695	AutoFACT	similarity	1	180	Accession "k49 f 3431938"; Desc "Unassigned protein"; Evalue ""; Identity ""; Hit ;
Ado_T027695	cog	similarity	.	.
Ado_T027695	kegg	locus	.	.	text "SORBIDRAFT 08g001550"
Ado_T027695	kegg	similarity	79	179	Accession "sbi:SORBI 08g001550"; Desc "SORBIDRAFT 08g001550 hypothetical protein"; Evalue 5e-37; Identity 74% (75/101); Hit 0;
Ado_T027695	nr	similarity	94	179	Accession "XP 004961867"; Desc "PREDICTED: uncharacterized protein LOC101757407 [Setaria italica]"; Evalue 2e-41; Identity 89% (77/86); Hit 1;
Ado_T027695	pfam	similarity	.	.
Ado_T027695	smart	similarity	.	.
Ado_T027695	trEST_AutoFACT	similarity	.	.
Ado_T027695	uniref100	similarity	79	179	Accession "UniRef100 C5YQN6"; Desc "Putative uncharacterized protein Sb08g001550 n=1 Tax=Sorghum bicolor RepID=C5YQN6 SORBI"; Evalue 2e-36; Identity 74% (75/101); Hit 0;
Ado_T027666	AutoFACT	similarity	1	327	Accession "Contig1005"; Desc "PREDICTED: inactive protein kinase SELMODRAFT 444075-like [Setaria italica]"; Evalue "1e-149"; Identity "92% (212/229)"; Hit 1;
Ado_T027666	cog	similarity	8	90	Accession "lin1934 1"; Desc "[RTKL] COG0515 Serine/threonine protein kinase"; Evalue 1e-14; Identity 41% (34/82); Hit 1;
Ado_T027666	kegg	locus	.	.	text "SORBIDRAFT 03g027100"
Ado_T027666	kegg	similarity	0	229	Accession "sbi:SORBI 03g027100"; Desc "SORBIDRAFT 03g027100 hypothetical protein"; Evalue 1e-144; Identity 91% (212/231); Hit 0;
Ado_T027666	nr	similarity	0	229	Accession "XP 004969086"; Desc "PREDICTED: inactive protein kinase SELMODRAFT 444075-like [Setaria italica]"; Evalue 1e-149; Identity 92% (212/229); Hit 1;
Ado_T027666	pfam2	locus	.	.	text "Pkinase Tyr"
Ado_T027666	pfam2	similarity	8	158	Accession "PF07714"; Desc "pfam07714, Pkinase Tyr, Protein tyrosine kinase"; Evalue 8e-17; Identity 29% (47/161); Hit 2;
Ado_T027666	pfam	locus	.	.	text "Pkinase"
Ado_T027666	pfam	similarity	8	155	Accession "PF00069"; Desc "pfam00069, Pkinase, Protein kinase domain"; Evalue 6e-21; Identity 30% (46/150); Hit 1;
Ado_T027666	smart2	locus	.	.	text "STYKc"
Ado_T027666	smart2	similarity	8	158	Accession "00221"; Desc "smart00221, STYKc, Protein kinase unclassified specificity"; Evalue 2e-20; Identity 30% (48/158); Hit 2;
Ado_T027666	smart3	locus	.	.	text "TyrKc"
Ado_T027666	smart3	similarity	8	158	Accession "00219"; Desc "smart00219, TyrKc, Tyrosine kinase, catalytic domain"; Evalue 9e-20; Identity 31% (49/158); Hit 3;
Ado_T027666	smart	locus	.	.	text "S TKc"
Ado_T027666	smart	similarity	8	156	Accession "00220"; Desc "smart00220, S TKc, Serine/Threonine protein kinases, catalytic domain"; Evalue 1e-23; Identity 28% (44/154); Hit 1;
Ado_T027666	trEST_AutoFACT	similarity	.	.
Ado_T027666	uniref100	GO	.	.	text "GO:0004672|protein kinase activity|IEA; GO:0004713|protein tyrosine kinase activity|IEA; GO:0005524|ATP binding|IEA; GO:0006468|protein amino acid phosphorylation|IEA"
Ado_T027666	uniref100	similarity	0	229	Accession "UniRef100 C0P7W3"; Desc "Putative uncharacterized protein n=1 Tax=Zea mays RepID=C0P7W3 MAIZE"; Evalue 1e-145; Identity 91% (209/229); Hit 0;
Ado_T027698	AutoFACT	similarity	.	.
Ado_T027698	cog	similarity	.	.
Ado_T027698	kegg	similarity	.	.
Ado_T027698	nr	similarity	.	.
Ado_T027698	pfam	similarity	.	.
Ado_T027698	smart	similarity	.	.
Ado_T027698	trEST_AutoFACT	similarity	.	.
Ado_T027698	uniref100	similarity	.	.
Ado_T027699	AutoFACT	similarity	1	299	Accession "k49 f 3432052"; Desc "Unassigned protein"; Evalue ""; Identity ""; Hit ;
Ado_T027699	cog	similarity	.	.
Ado_T027699	kegg	locus	.	.	text "SORBIDRAFT 03g033340"
Ado_T027699	kegg	similarity	0	186	Accession "sbi:SORBI 03g033340"; Desc "SORBIDRAFT 03g033340 hypothetical protein"; Evalue 1e-116; Identity 94% (175/186); Hit 0;
Ado_T027699	nr	similarity	0	186	Accession "XP 004969806"; Desc "PREDICTED: protein SPA1-RELATED 4-like isoform X1 [Setaria italica]"; Evalue 1e-120; Identity 95% (177/186); Hit 2;
Ado_T027699	pfam	similarity	.	.
Ado_T027699	smart	similarity	.	.
Ado_T027699	trEST_AutoFACT	similarity	.	.
Ado_T027699	uniref100	GO	.	.	text "GO:0004672|protein kinase activity|IEA; GO:0005524|ATP binding|IEA; GO:0006468|protein amino acid phosphorylation|IEA"
Ado_T027699	uniref100	similarity	0	186	Accession "UniRef100 C5XIF4"; Desc "Putative uncharacterized protein Sb03g033340 n=1 Tax=Sorghum bicolor RepID=C5XIF4 SORBI"; Evalue 1e-116; Identity 94% (175/186); Hit 0;
Ado_T027700	AutoFACT	similarity	1	323	Accession "k49 f 3432063"; Desc "FAP domain containing protein"; Evalue "7e-11"; Identity "44% (29/65)"; Hit 1;
Ado_T027700	cog	similarity	.	.
Ado_T027700	kegg	locus	.	.	text "SORBIDRAFT 07g022700"
Ado_T027700	kegg	similarity	129	302	Accession "sbi:SORBI 07g022700"; Desc "SORBIDRAFT 07g022700 hypothetical protein"; Evalue 1e-30; Identity 48% (93/192); Hit 0;
Ado_T027700	nr	similarity	87	322	Accession "XP 004973649"; Desc "PREDICTED: uncharacterized protein LOC101758014 [Setaria italica]"; Evalue 1e-35; Identity 43% (109/250); Hit 3;
Ado_T027700	pfam	locus	.	.	text "FAP"
Ado_T027700	pfam	similarity	164	225	Accession "PF07174"; Desc "pfam07174, FAP, Fibronectin-attachment protein (FAP)"; Evalue 7e-11; Identity 44% (29/65); Hit 1;
Ado_T027700	smart	similarity	.	.
Ado_T027700	trEST_AutoFACT	similarity	.	.
Ado_T027700	uniref100	GO	.	.	text "GO:0005622|intracellular|IEA; GO:0008270|zinc ion binding|IEA"
Ado_T027700	uniref100	similarity	129	302	Accession "UniRef100 C5YM72"; Desc "Putative uncharacterized protein Sb07g022700 n=1 Tax=Sorghum bicolor RepID=C5YM72 SORBI"; Evalue 3e-30; Identity 48% (93/192); Hit 0;
[truncated: 711,232+ more rows]
